# Supplementary material for: Finding semantic patterns in omics data using concept rule learning with an ontology-based refinement operator
Source: BioData Min. 2020 Sep 1;13:13. doi: 10.1186/s13040-020-00219-6 (PMC7466824; doi:10.1186/s13040-020-00219-6)
Supplement: Supplementary file 1 — Additional file 1 All experiment measurements. Excel file contains all presented measurements for DISC, DOT, and m2801 dataset. [file 13040_2020_219_MOESM1_ESM.xlsx]

## Sheet: m2801_f1_exhaustive
m2801, F1, exhaustive, FS_atLeastOne						m2801, F1, exhaustive, FS_onlySig						m2801, F1, exhaustive, FS_sigAtLeastOne
rule number	rule length	algorithm	total time [s]	total number of rules		rule number	rule length	algorithm	total time [s]	total number of rules		rule number	rule length	algorithm	total time [s]	total number of rules
1	1	exhaustive	4.92347	19609		1	1	exhaustive	3.08751	12060		1	1	exhaustive	4.93335	19579
1	2	exhaustive	288.29	998784		1	2	exhaustive	174.683	613785		1	2	exhaustive	283.648	997254
1	3	exhaustive	885.245	2958610		1	3	exhaustive	539.424	1818719		1	3	exhaustive	873.103	2954087
1	4	exhaustive	1511.97	4918547		1	4	exhaustive	923.554	3023925		1	4	exhaustive	1493.58	4911193
1	5	exhaustive	2169.27	6878614		1	5	exhaustive	1326.09	4229141		1	5	exhaustive	2144.09	6868308
1	6	exhaustive	2857.45	8838754		1	6	exhaustive	1746.89	5434316		1	6	exhaustive	2824.24	8825381
1	7	exhaustive	3577.61	10798831		1	7	exhaustive	2186.64	6639435		1	7	exhaustive	3534.46	10782400
1	8	exhaustive	4328.1	12758834		1	8	exhaustive	2644.73	7844438		1	8	exhaustive	4273.86	12739303
1	9	exhaustive	5108.98	14718756		1	9	exhaustive	3119.99	9049381		1	9	exhaustive	5042.14	14696146
1	10	exhaustive	5921.14	16678587		1	10	exhaustive	3611.78	10254211		1	10	exhaustive	5837.12	16652876
2	1	exhaustive	5921.64	16686784		2	1	exhaustive	3612	10257822		2	1	exhaustive	5837.61	16660979
2	2	exhaustive	5951.66	17095359		2	2	exhaustive	3624.32	10437097		2	2	exhaustive	5866.26	17064854
2	3	exhaustive	6014.36	17914014		2	3	exhaustive	3649.81	10797237		2	3	exhaustive	5924.11	17874166
2	4	exhaustive	6080.38	18732924		2	4	exhaustive	3676.98	11157662		2	4	exhaustive	5985.79	18683778
2	5	exhaustive	6149.36	19551850		2	5	exhaustive	3705.14	11518108		2	5	exhaustive	6049.6	19493419
2	6	exhaustive	6221.28	20370734		2	6	exhaustive	3734.16	11878461		2	6	exhaustive	6115.03	20302968
2	7	exhaustive	6296.46	21189554		2	7	exhaustive	3764.37	12238728		2	7	exhaustive	6183.36	21112436
2	8	exhaustive	6374.69	22008299		2	8	exhaustive	3796	12598905		2	8	exhaustive	6255.46	21921796
2	9	exhaustive	6456.1	22826954		2	9	exhaustive	3828.92	12959003		2	9	exhaustive	6331	22731070
2	10	exhaustive	6540.19	23645511		2	10	exhaustive	3863.2	13318978		2	10	exhaustive	6409.72	23540248
3	1	exhaustive	6540.21	23647321		3	1	exhaustive	3863.21	13319814		3	1	exhaustive	6409.73	23541900
3	2	exhaustive	6541.35	23736546		3	2	exhaustive	3863.66	13360339		3	2	exhaustive	6410.72	23623225
3	3	exhaustive	6543.65	23916496		3	3	exhaustive	3864.59	13442863		3	3	exhaustive	6412.66	23787320
3	4	exhaustive	6546.12	24096706		3	4	exhaustive	3865.57	13525658		3	4	exhaustive	6414.71	23951722
3	5	exhaustive	6548.68	24276893		3	5	exhaustive	3866.6	13608472		3	5	exhaustive	6416.84	24116144
3	6	exhaustive	6551.32	24457019		3	6	exhaustive	3867.68	13691213		3	6	exhaustive	6419.04	24280523
3	7	exhaustive	6554.07	24637103		3	7	exhaustive	3868.79	13773902		3	7	exhaustive	6421.31	24444797
3	8	exhaustive	6556.9	24817123		3	8	exhaustive	3869.93	13856507		3	8	exhaustive	6423.66	24609018
3	9	exhaustive	6559.79	24997068		3	9	exhaustive	3871.1	13939056		3	9	exhaustive	6426.09	24773205
3	10	exhaustive	6562.78	25176904		3	10	exhaustive	3872.32	14021521		3	10	exhaustive	6428.6	24937303
4	1	exhaustive	6562.79	25177420		4	1	exhaustive	3872.32	14021592		4	1	exhaustive	6428.61	24937455
4	2	exhaustive	6562.99	25201945		4	2	exhaustive	3872.33	14023867		4	2	exhaustive	6428.65	24943981
4	3	exhaustive	6563.38	25252501		4	3	exhaustive	3872.37	14030192		4	3	exhaustive	6428.74	24958344
4	4	exhaustive	6563.82	25303311		4	4	exhaustive	3872.41	14036626		4	4	exhaustive	6428.84	24972795
4	5	exhaustive	6564.26	25354099		4	5	exhaustive	3872.46	14043035		4	5	exhaustive	6428.95	24987221
4	6	exhaustive	6564.71	25404824		4	6	exhaustive	3872.51	14049391		4	6	exhaustive	6429.06	25001605
4	7	exhaustive	6565.18	25455508		4	7	exhaustive	3872.55	14055590		4	7	exhaustive	6429.17	25015925
4	8	exhaustive	6565.67	25506128		4	8	exhaustive	3872.61	14061625		4	8	exhaustive	6429.3	25030160
4	9	exhaustive	6566.17	25556673		4	9	exhaustive	3872.66	14067582		4	9	exhaustive	6429.43	25044315
4	10	exhaustive	6566.69	25607128		4	10	exhaustive	3872.71	14073376		4	10	exhaustive	6429.56	25058381
5	1	exhaustive	6566.69	25607524		5	1	exhaustive	3872.71	14073455		5	1	exhaustive	6429.56	25058546
5	2	exhaustive	6566.82	25626394		5	2	exhaustive	3872.73	14076185		5	2	exhaustive	6429.61	25066405
5	3	exhaustive	6567.07	25664942		5	3	exhaustive	3872.78	14083239		5	3	exhaustive	6429.71	25081874
5	4	exhaustive	6567.31	25703627		5	4	exhaustive	3872.83	14090419		5	4	exhaustive	6429.82	25097612
5	5	exhaustive	6567.58	25742394		5	5	exhaustive	3872.88	14097545		5	5	exhaustive	6429.94	25113396
5	6	exhaustive	6567.85	25781120		5	6	exhaustive	3872.93	14104629		5	6	exhaustive	6430.06	25129153
5	7	exhaustive	6568.14	25819804		5	7	exhaustive	3872.99	14111644		5	7	exhaustive	6430.19	25144822
5	8	exhaustive	6568.44	25858424		5	8	exhaustive	3873.05	14118579		5	8	exhaustive	6430.32	25160376
5	9	exhaustive	6568.75	25896969		5	9	exhaustive	3873.11	14125447		5	9	exhaustive	6430.46	25175831
5	10	exhaustive	6569.08	25935424		5	10	exhaustive	3873.18	14132135		5	10	exhaustive	6430.61	25191191
6	1	exhaustive	6569.08	25935759		6	1	exhaustive	3873.18	14132165		6	1	exhaustive	6430.61	25191260
6	2	exhaustive	6569.16	25952364		6	2	exhaustive	3873.18	14132600		6	2	exhaustive	6430.63	25193515
6	3	exhaustive	6569.31	25984668		6	3	exhaustive	3873.19	14134689		6	3	exhaustive	6430.66	25199511
6	4	exhaustive	6569.47	26017129		6	4	exhaustive	3873.21	14136992		6	4	exhaustive	6430.7	25205786
6	5	exhaustive	6569.64	26049872		6	5	exhaustive	3873.22	14139137		6	5	exhaustive	6430.74	25212054
6	6	exhaustive	6569.81	26082450		6	6	exhaustive	3873.24	14141229		6	6	exhaustive	6430.79	25218222
6	7	exhaustive	6569.99	26114995		6	7	exhaustive	3873.25	14143265		6	7	exhaustive	6430.83	25224289
6	8	exhaustive	6570.17	26147411		6	8	exhaustive	3873.27	14145203		6	8	exhaustive	6430.88	25230281
6	9	exhaustive	6570.37	26179780		6	9	exhaustive	3873.28	14147083		6	9	exhaustive	6430.93	25236160
6	10	exhaustive	6570.58	26212118		6	10	exhaustive	3873.3	14148894		6	10	exhaustive	6430.98	25241962
7	1	exhaustive	6570.58	26212452		7	1	exhaustive	3873.3	14148916		7	1	exhaustive	6430.98	25241996
7	2	exhaustive	6570.66	26230113		7	2	exhaustive	3873.3	14149147		7	2	exhaustive	6430.98	25242557
7	3	exhaustive	6570.81	26262586		7	3	exhaustive	3873.31	14150298		7	3	exhaustive	6431	25244838
7	4	exhaustive	6570.98	26294905		7	4	exhaustive	3873.31	14151692		7	4	exhaustive	6431.01	25247430
7	5	exhaustive	6571.15	26327427		7	5	exhaustive	3873.32	14153075		7	5	exhaustive	6431.01	25247430
7	6	exhaustive	6571.33	26360060		7	6	exhaustive	3873.33	14154366		7	6	exhaustive	6431.01	25247430
7	7	exhaustive	6571.52	26392572		7	7	exhaustive	3873.34	14155611		7	7	exhaustive	6431.01	25247430
7	8	exhaustive	6571.72	26424988		7	8	exhaustive	3873.35	14156785		7	8	exhaustive	6431.01	25247430
7	9	exhaustive	6571.93	26457266		7	9	exhaustive	3873.36	14157888		7	9	exhaustive	6431.01	25247430
7	10	exhaustive	6572.15	26489500		7	10	exhaustive	3873.37	14158899		7	10	exhaustive	6431.01	25247430
8	1	exhaustive	6572.15	26489834		8	1	exhaustive	3873.37	14158920		8	1	exhaustive	6431.01	25247463
8	2	exhaustive	6572.23	26507770		8	2	exhaustive	3873.37	14159130		8	2	exhaustive	6431.01	25247991
8	3	exhaustive	6572.38	26539767		8	3	exhaustive	3873.37	14160177		8	3	exhaustive	6431.02	25250173
8	4	exhaustive	6572.54	26571841		8	4	exhaustive	3873.38	14161463		8	4	exhaustive	6431.04	25252664
8	5	exhaustive	6572.72	26604509		8	5	exhaustive	3873.39	14162740		8	5	exhaustive	6431.04	25252664
8	6	exhaustive	6572.89	26637047		8	6	exhaustive	3873.39	14163972		8	6	exhaustive	6431.04	25252664
8	7	exhaustive	6573.08	26669523		8	7	exhaustive	3873.4	14165116		8	7	exhaustive	6431.04	25252664
8	8	exhaustive	6573.28	26701842		8	8	exhaustive	3873.41	14166193		8	8	exhaustive	6431.04	25252664
8	9	exhaustive	6573.48	26734089		8	9	exhaustive	3873.41	14167210		8	9	exhaustive	6431.04	25252664
8	10	exhaustive	6573.7	26766324		8	10	exhaustive	3873.42	14168125		8	10	exhaustive	6431.04	25252664
9	1	exhaustive	6573.7	26766658		9	1	exhaustive	3873.42	14168131		9	1	exhaustive	6431.04	25252676
9	2	exhaustive	6573.7	26766658		9	2	exhaustive	3873.42	14168146		9	2	exhaustive	6431.04	25252742
9	3	exhaustive	6573.7	26766658		9	3	exhaustive	3873.42	14168166		9	3	exhaustive	6431.04	25252962
9	4	exhaustive	6573.7	26766658		9	4	exhaustive	3873.42	14168181		9	4	exhaustive	6431.04	25253342
9	5	exhaustive	6573.7	26766658		9	5	exhaustive	3873.42	14168181		9	5	exhaustive	6431.04	25253342
9	6	exhaustive	6573.7	26766658		9	6	exhaustive	3873.42	14168181		9	6	exhaustive	6431.04	25253342
9	7	exhaustive	6573.7	26766658		9	7	exhaustive	3873.42	14168181		9	7	exhaustive	6431.04	25253342
9	8	exhaustive	6573.7	26766658		9	8	exhaustive	3873.42	14168181		9	8	exhaustive	6431.04	25253342
9	9	exhaustive	6573.7	26766658		9	9	exhaustive	3873.42	14168181		9	9	exhaustive	6431.04	25253342
9	10	exhaustive	6573.7	26766658		9	10	exhaustive	3873.42	14168181		9	10	exhaustive	6431.04	25253342
						10	1	exhaustive	3873.42	14168185		10	1	exhaustive	6431.04	25253377
						10	2	exhaustive	3873.42	14168191		10	2	exhaustive	6431.04	25253972
						10	3	exhaustive	3873.42	14168195		10	3	exhaustive	6431.05	25255830
						10	4	exhaustive	3873.42	14168195		10	4	exhaustive	6431.05	25255830
						10	5	exhaustive	3873.42	14168195		10	5	exhaustive	6431.05	25255830
						10	6	exhaustive	3873.42	14168195		10	6	exhaustive	6431.05	25255830
						10	7	exhaustive	3873.42	14168195		10	7	exhaustive	6431.05	25255830
						10	8	exhaustive	3873.42	14168195		10	8	exhaustive	6431.05	25255830
						10	9	exhaustive	3873.42	14168195		10	9	exhaustive	6431.05	25255830
						10	10	exhaustive	3873.42	14168195		10	10	exhaustive	6431.05	25255830

## Sheet: m2801_f1_sem1r
m2801, AUC, sem1R, FS_atLeastOne						m2801, AUC, sem1R, FS_onlySig						m2801, AUC, sem1R, FS_sigAtLeastOne
rule number	rule length	algorithm	total time [s]	total number of rules		rule number	rule length	algorithm	total time [s]	total number of rules		rule number	rule length	algorithm	total time [s]	total number of rules
1	1	sem1r	6.20232	19609		1	1	sem1r	3.88042	12060		1	1	sem1r	6.21305	19579
1	2	sem1r	8.13409	20261		1	2	sem1r	6.33385	12292		1	2	sem1r	7.95327	19829
1	3	sem1r	12.5546	22276		1	3	sem1r	11.4974	12937		1	3	sem1r	11.0947	20514
1	4	sem1r	16.7865	24027		1	4	sem1r	15.5699	13452		1	4	sem1r	13.6914	21042
1	5	sem1r	20.6453	25479		1	5	sem1r	18.1346	13690		1	5	sem1r	15.5684	21280
1	6	sem1r	22.9093	25995		1	6	sem1r	19.78	13744		1	6	sem1r	16.9672	21334
1	7	sem1r	23.482	26163		1	7	sem1r	20.4573	13744		1	7	sem1r	17.5952	21334
1	8	sem1r	24.1153	26247		1	8	sem1r	20.4573	13744		1	8	sem1r	17.5952	21334
1	9	sem1r	24.6567	26259		1	9	sem1r	20.4573	13744		1	9	sem1r	17.5952	21334
1	10	sem1r	24.7356	26259		1	10	sem1r	20.4573	13744		1	10	sem1r	17.5952	21334
2	1	sem1r	25.3539	34456		2	1	sem1r	20.7274	17355		2	1	sem1r	18.2021	29437
2	2	sem1r	25.6374	34876		2	2	sem1r	21.0782	17410		2	2	sem1r	18.5129	29493
2	3	sem1r	26.2369	36231		2	3	sem1r	21.3347	17452		2	3	sem1r	18.7058	29535
2	4	sem1r	26.7672	37464		2	4	sem1r	21.4995	17463		2	4	sem1r	18.8306	29546
2	5	sem1r	27.0848	38129		2	5	sem1r	21.5341	17463		2	5	sem1r	18.8604	29546
2	6	sem1r	27.2616	38417		2	6	sem1r	21.5341	17463		2	6	sem1r	18.8604	29546
2	7	sem1r	27.4048	38521		2	7	sem1r	21.5341	17463		2	7	sem1r	18.8604	29546
2	8	sem1r	27.4781	38521		2	8	sem1r	21.5341	17463		2	8	sem1r	18.8604	29546
2	9	sem1r	27.4781	38521		2	9	sem1r	21.5341	17463		2	9	sem1r	18.8604	29546
2	10	sem1r	27.4781	38521		2	10	sem1r	21.5341	17463		2	10	sem1r	18.8604	29546
3	1	sem1r	27.495	40331		3	1	sem1r	21.5418	18299		3	1	sem1r	18.8757	31198
3	2	sem1r	27.5236	40647		3	2	sem1r	21.5699	18321		3	2	sem1r	18.9053	31222
3	3	sem1r	27.5763	41584		3	3	sem1r	21.577	18338		3	3	sem1r	18.9128	31240
3	4	sem1r	27.6133	42268		3	4	sem1r	21.5818	18343		3	4	sem1r	18.9178	31245
3	5	sem1r	27.6394	42647		3	5	sem1r	21.583	18343		3	5	sem1r	18.9191	31245
3	6	sem1r	27.6605	42850		3	6	sem1r	21.583	18343		3	6	sem1r	18.9191	31245
3	7	sem1r	27.6773	42886		3	7	sem1r	21.583	18343		3	7	sem1r	18.9191	31245
3	8	sem1r	27.6824	42886		3	8	sem1r	21.583	18343		3	8	sem1r	18.9191	31245
3	9	sem1r	27.6824	42886		3	9	sem1r	21.583	18343		3	9	sem1r	18.9191	31245
3	10	sem1r	27.6824	42886		3	10	sem1r	21.583	18343		3	10	sem1r	18.9191	31245
4	1	sem1r	27.6853	43402		4	1	sem1r	21.5834	18414		4	1	sem1r	18.92	31397
4	2	sem1r	27.6945	43560		4	2	sem1r	21.5861	18414		4	2	sem1r	18.9249	31397
4	3	sem1r	27.705	43771		4	3	sem1r	21.5861	18414		4	3	sem1r	18.9249	31397
4	4	sem1r	27.7102	43811		4	4	sem1r	21.5861	18414		4	4	sem1r	18.9249	31397
4	5	sem1r	27.7102	43811		4	5	sem1r	21.5861	18414		4	5	sem1r	18.9249	31397
4	6	sem1r	27.7102	43811		4	6	sem1r	21.5861	18414		4	6	sem1r	18.9249	31397
4	7	sem1r	27.7102	43811		4	7	sem1r	21.5861	18414		4	7	sem1r	18.9249	31397
4	8	sem1r	27.7102	43811		4	8	sem1r	21.5861	18414		4	8	sem1r	18.9249	31397
4	9	sem1r	27.7102	43811		4	9	sem1r	21.5861	18414		4	9	sem1r	18.9249	31397
4	10	sem1r	27.7102	43811		4	10	sem1r	21.5861	18414		4	10	sem1r	18.9249	31397
5	1	sem1r	27.7119	44207		5	1	sem1r	21.5867	18493		5	1	sem1r	18.926	31562
5	2	sem1r	27.7187	44314		5	2	sem1r	21.5894	18494		5	2	sem1r	18.9301	31564
5	3	sem1r	27.7262	44466		5	3	sem1r	21.5894	18494		5	3	sem1r	18.9301	31564
5	4	sem1r	27.7303	44517		5	4	sem1r	21.5894	18494		5	4	sem1r	18.9301	31564
5	5	sem1r	27.7303	44517		5	5	sem1r	21.5894	18494		5	5	sem1r	18.9301	31564
5	6	sem1r	27.7303	44517		5	6	sem1r	21.5894	18494		5	6	sem1r	18.9301	31564
5	7	sem1r	27.7303	44517		5	7	sem1r	21.5894	18494		5	7	sem1r	18.9301	31564
5	8	sem1r	27.7303	44517		5	8	sem1r	21.5894	18494		5	8	sem1r	18.9301	31564
5	9	sem1r	27.7303	44517		5	9	sem1r	21.5894	18494		5	9	sem1r	18.9301	31564
5	10	sem1r	27.7303	44517		5	10	sem1r	21.5894	18494		5	10	sem1r	18.9301	31564
6	1	sem1r	27.7313	44852		6	1	sem1r	21.5895	18524		6	1	sem1r	18.9306	31633
6	2	sem1r	27.7466	46112		6	2	sem1r	21.59	18524		6	2	sem1r	18.9323	31633
6	3	sem1r	27.767	48320		6	3	sem1r	21.59	18524		6	3	sem1r	18.9323	31633
6	4	sem1r	27.7829	49957		6	4	sem1r	21.59	18524		6	4	sem1r	18.9323	31633
6	5	sem1r	27.7957	51259		6	5	sem1r	21.59	18524		6	5	sem1r	18.9323	31633
6	6	sem1r	27.8059	52199		6	6	sem1r	21.59	18524		6	6	sem1r	18.9323	31633
6	7	sem1r	27.8059	52199		6	7	sem1r	21.59	18524		6	7	sem1r	18.9323	31633
6	8	sem1r	27.8059	52199		6	8	sem1r	21.59	18524		6	8	sem1r	18.9323	31633
6	9	sem1r	27.8059	52199		6	9	sem1r	21.59	18524		6	9	sem1r	18.9323	31633
6	10	sem1r	27.8059	52199		6	10	sem1r	21.59	18524		6	10	sem1r	18.9323	31633
7	1	sem1r	27.807	52533		7	1	sem1r	21.5901	18546		7	1	sem1r	18.9324	31667
7	2	sem1r	27.8466	57234		7	2	sem1r	21.5905	18546		7	2	sem1r	18.933	31667
7	3	sem1r	27.8795	61066		7	3	sem1r	21.5905	18546		7	3	sem1r	18.933	31667
7	4	sem1r	27.899	62615		7	4	sem1r	21.5905	18546		7	4	sem1r	18.933	31667
7	5	sem1r	27.9131	63398		7	5	sem1r	21.5905	18546		7	5	sem1r	18.933	31667
7	6	sem1r	27.9242	63947		7	6	sem1r	21.5905	18546		7	6	sem1r	18.933	31667
7	7	sem1r	27.931	64106		7	7	sem1r	21.5905	18546		7	7	sem1r	18.933	31667
7	8	sem1r	27.936	64124		7	8	sem1r	21.5905	18546		7	8	sem1r	18.933	31667
7	9	sem1r	27.937	64124		7	9	sem1r	21.5905	18546		7	9	sem1r	18.933	31667
7	10	sem1r	27.937	64124		7	10	sem1r	21.5905	18546		7	10	sem1r	18.933	31667
8	1	sem1r	27.938	64458		8	1	sem1r	21.5906	18567		8	1	sem1r	18.9332	31700
8	2	sem1r	27.9757	68839		8	2	sem1r	21.5911	18635		8	2	sem1r	18.934	31785
8	3	sem1r	28.0123	73315		8	3	sem1r	21.5922	18734		8	3	sem1r	18.9358	31927
8	4	sem1r	28.0345	75459		8	4	sem1r	21.5932	18772		8	4	sem1r	18.9374	31996
8	5	sem1r	28.0523	77201		8	5	sem1r	21.5935	18777		8	5	sem1r	18.9381	32007
8	6	sem1r	28.0661	78440		8	6	sem1r	21.5935	18777		8	6	sem1r	18.9383	32007
8	7	sem1r	28.0766	79264		8	7	sem1r	21.5935	18777		8	7	sem1r	18.9383	32007
8	8	sem1r	28.0859	79745		8	8	sem1r	21.5935	18777		8	8	sem1r	18.9383	32007
8	9	sem1r	28.0859	79745		8	9	sem1r	21.5935	18777		8	9	sem1r	18.9383	32007
8	10	sem1r	28.0859	79745		8	10	sem1r	21.5935	18777		8	10	sem1r	18.9383	32007
9	1	sem1r	28.0869	80079		9	1	sem1r	21.5936	18783		9	1	sem1r	18.9383	32019
9	2	sem1r	28.0869	80079		9	2	sem1r	21.5936	18783		9	2	sem1r	18.9384	32019
9	3	sem1r	28.0869	80079		9	3	sem1r	21.5936	18783		9	3	sem1r	18.9384	32019
9	4	sem1r	28.0869	80079		9	4	sem1r	21.5936	18783		9	4	sem1r	18.9384	32019
9	5	sem1r	28.0869	80079		9	5	sem1r	21.5936	18783		9	5	sem1r	18.9384	32019
9	6	sem1r	28.0869	80079		9	6	sem1r	21.5936	18783		9	6	sem1r	18.9384	32019
9	7	sem1r	28.0869	80079		9	7	sem1r	21.5936	18783		9	7	sem1r	18.9384	32019
9	8	sem1r	28.0869	80079		9	8	sem1r	21.5936	18783		9	8	sem1r	18.9384	32019
9	9	sem1r	28.0869	80079		9	9	sem1r	21.5936	18783		9	9	sem1r	18.9384	32019
9	10	sem1r	28.0869	80079		9	10	sem1r	21.5936	18783		9	10	sem1r	18.9384	32019
						10	1	sem1r	21.5937	18787		10	1	sem1r	18.9385	32054
						10	2	sem1r	21.5937	18787		10	2	sem1r	18.9389	32054
						10	3	sem1r	21.5937	18787		10	3	sem1r	18.9389	32054
						10	4	sem1r	21.5937	18787		10	4	sem1r	18.9389	32054
						10	5	sem1r	21.5937	18787		10	5	sem1r	18.9389	32054
						10	6	sem1r	21.5937	18787		10	6	sem1r	18.9389	32054
						10	7	sem1r	21.5937	18787		10	7	sem1r	18.9389	32054
						10	8	sem1r	21.5937	18787		10	8	sem1r	18.9389	32054
						10	9	sem1r	21.5937	18787		10	9	sem1r	18.9389	32054
						10	10	sem1r	21.5937	18787		10	10	sem1r	18.9389	32054

## Sheet: m2801_auc_exhaustive
m2801, AUC, exhaustive, FS_atLeastOne						m2801, AUC, exhaustive, FS_onlySig						m2801, AUC, exhaustive, FS_sigAtLeastOne
rule number	rule length	algorithm	total time [s]	total number of rules		rule number	rule length	algorithm	total time [s]	total number of rules		rule number	rule length	algorithm	total time [s]	total number of rules
1	1	exhaustive	5.99735	19609		1	1	exhaustive	3.68771	12060		1	1	exhaustive	5.98704	19579
1	2	exhaustive	347.681	998784		1	2	exhaustive	212.257	613785		1	2	exhaustive	347.383	997254
1	3	exhaustive	1053.6	2958320		1	3	exhaustive	643.817	1818682		1	3	exhaustive	1052.41	2954051
1	4	exhaustive	1790.4	4918172		1	4	exhaustive	1094.52	3023792		1	4	exhaustive	1787.95	4911061
1	5	exhaustive	2557.23	6877827		1	5	exhaustive	1563.73	4228978		1	5	exhaustive	2554.2	6868150
1	6	exhaustive	3355.11	8837794		1	6	exhaustive	2051.08	5434133		1	6	exhaustive	3350.82	8825205
1	7	exhaustive	4183.99	10797864		1	7	exhaustive	2557.9	6639237		1	7	exhaustive	4179.22	10782209
1	8	exhaustive	5042.21	12757854		1	8	exhaustive	3083.46	7844266		1	8	exhaustive	5037.27	12739138
1	9	exhaustive	5930.79	14717770		1	9	exhaustive	3627.59	9049213		1	9	exhaustive	5926.46	14695985
1	10	exhaustive	6850.44	16677587		1	10	exhaustive	4190.56	10254053		1	10	exhaustive	6847.59	16652725
2	1	exhaustive	6852.37	16690557		2	1	exhaustive	4191.58	10260942		2	1	exhaustive	6849.53	16665630
2	2	exhaustive	6963.77	17337782		2	2	exhaustive	4249.55	10604117		2	2	exhaustive	6960.45	17309605
2	3	exhaustive	7191.37	18633436		2	3	exhaustive	4369.11	11291947		2	3	exhaustive	7186.89	18599053
2	4	exhaustive	7428.72	19929108		2	4	exhaustive	4494.05	11979930		2	4	exhaustive	7423.26	19888635
2	5	exhaustive	7675.63	21224960		2	5	exhaustive	4624.11	12667938		2	5	exhaustive	7669.21	21178243
2	6	exhaustive	7932.42	22521028		2	6	exhaustive	4759.28	13355957		2	6	exhaustive	7925.03	22467861
2	7	exhaustive	8200.04	23817180		2	7	exhaustive	4899.85	14043937		2	7	exhaustive	8191.41	23757441
2	8	exhaustive	8477.3	25113253		2	8	exhaustive	5045.88	14731852		2	8	exhaustive	8467.3	25046956
2	9	exhaustive	8764.5	26409277		2	9	exhaustive	5196.81	15419686		2	9	exhaustive	8753.09	26336390
2	10	exhaustive	9061.79	27705206		2	10	exhaustive	5353.02	16107441		2	10	exhaustive	9048.51	27625745
3	1	exhaustive	9063.2	27716462		3	1	exhaustive	5353.62	16112298		3	1	exhaustive	9049.9	27636844
3	2	exhaustive	9144.67	28277987		3	2	exhaustive	5387.86	16353873		3	2	exhaustive	9130.19	28190519
3	3	exhaustive	9310.41	29402516		3	3	exhaustive	5458.24	16838796		3	3	exhaustive	9293.58	29299642
3	4	exhaustive	9483.5	30527160		3	4	exhaustive	5531.73	17323857		3	4	exhaustive	9464.08	30408903
3	5	exhaustive	9663.4	31651930		3	5	exhaustive	5608.24	17808872		3	5	exhaustive	9641.42	31518119
3	6	exhaustive	9850.32	32776775		3	6	exhaustive	5687.76	18293828		3	6	exhaustive	9825.62	32627275
3	7	exhaustive	10045	33901570		3	7	exhaustive	5770.4	18778699		3	7	exhaustive	10017.5	33736346
3	8	exhaustive	10246.6	35026272		3	8	exhaustive	5856.04	19263488		3	8	exhaustive	10216.4	34845335
3	9	exhaustive	10455.3	36150898		3	9	exhaustive	5944.64	19748160		3	9	exhaustive	10422.2	35954208
3	10	exhaustive	10671.2	37275411		3	10	exhaustive	6036.29	20232709		3	10	exhaustive	10635	37062957
4	1	exhaustive	10671.8	37283255		4	1	exhaustive	6036.52	20236022		4	1	exhaustive	10635.5	37070691
4	2	exhaustive	10704.9	37674180		4	2	exhaustive	6050.13	20400397		4	2	exhaustive	10668.3	37456116
4	3	exhaustive	10772.3	38457355		4	3	exhaustive	6078.21	20730773		4	3	exhaustive	10734.9	38228541
4	4	exhaustive	10842.7	39240694		4	4	exhaustive	6107.47	21061282		4	4	exhaustive	10804.5	39001150
4	5	exhaustive	10916	40024384		4	5	exhaustive	6137.97	21391797		4	5	exhaustive	10877	39773765
4	6	exhaustive	10992.2	40808026		4	6	exhaustive	6169.73	21722279		4	6	exhaustive	10952.1	40546347
4	7	exhaustive	11071.5	41591598		4	7	exhaustive	6202.89	22052697		4	7	exhaustive	11030.4	41318865
4	8	exhaustive	11153.6	42375079		4	8	exhaustive	6237.39	22383042		4	8	exhaustive	11111.4	42091310
4	9	exhaustive	11238.5	43158458		4	9	exhaustive	6272.79	22713278		4	9	exhaustive	11195.2	42863646
4	10	exhaustive	11326.2	43941765		4	10	exhaustive	6309.49	23043421		4	10	exhaustive	11281.9	43635885
5	1	exhaustive	11326.7	43948926		5	1	exhaustive	6309.66	23046154		5	1	exhaustive	11282.3	43642936
5	2	exhaustive	11353.8	44305701		5	2	exhaustive	6319.62	23181529		5	2	exhaustive	11309.1	43994211
5	3	exhaustive	11408.5	45020500		5	3	exhaustive	6340.1	23453814		5	3	exhaustive	11363.1	44698296
5	4	exhaustive	11465.7	45735482		5	4	exhaustive	6361.47	23726325		5	4	exhaustive	11419.6	45402605
5	5	exhaustive	11525.1	46450853		5	5	exhaustive	6383.73	23998806		5	5	exhaustive	11478.3	46106886
5	6	exhaustive	11586.9	47166201		5	6	exhaustive	6406.91	24271282		5	6	exhaustive	11539.3	46811162
5	7	exhaustive	11651	47881446		5	7	exhaustive	6431.09	24543693		5	7	exhaustive	11602.6	47515373
5	8	exhaustive	11717.3	48596590		5	8	exhaustive	6456.11	24816037		5	8	exhaustive	11668.2	48219517
5	9	exhaustive	11785.8	49311648		5	9	exhaustive	6481.97	25088249		5	9	exhaustive	11735.8	48923542
5	10	exhaustive	11856.8	50026656		5	10	exhaustive	6508.58	25360400		5	10	exhaustive	11805.7	49627502
6	1	exhaustive	11857.1	50032477		6	1	exhaustive	6508.71	25362678		6	1	exhaustive	11806	49633295
6	2	exhaustive	11877	50322252		6	2	exhaustive	6516.21	25475303		6	2	exhaustive	11825.8	49921670
6	3	exhaustive	11917.1	50903258		6	3	exhaustive	6531.62	25702242		6	3	exhaustive	11865.8	50500109
6	4	exhaustive	11959	51484446		6	4	exhaustive	6547.77	25929365		6	4	exhaustive	11907.6	51078732
6	5	exhaustive	12002.6	52065656		6	5	exhaustive	6564.56	26156415		6	5	exhaustive	11951.1	51657282
6	6	exhaustive	12047.8	52646895		6	6	exhaustive	6581.94	26383393		6	6	exhaustive	11996.2	52235760
6	7	exhaustive	12094.9	53228094		6	7	exhaustive	6600.07	26610297		6	7	exhaustive	12043.1	52814164
6	8	exhaustive	12143.7	53809212		6	8	exhaustive	6618.67	26837139		6	8	exhaustive	12091.7	53392506
6	9	exhaustive	12193.9	54390257		6	9	exhaustive	6637.99	27063861		6	9	exhaustive	12141.8	53970728
6	10	exhaustive	12245.8	54971212		6	10	exhaustive	6658.46	27290513		6	10	exhaustive	12193.6	54548880
7	1	exhaustive	12246.1	54977033		7	1	exhaustive	6658.5	27291828		7	1	exhaustive	12193.7	54551963
7	2	exhaustive	12264	55266808		7	2	exhaustive	6661.31	27356303		7	2	exhaustive	12200.4	54704838
7	3	exhaustive	12300	55847796		7	3	exhaustive	6667.02	27486722		7	3	exhaustive	12213.6	55012057
7	4	exhaustive	12337.5	56428988		7	4	exhaustive	6672.95	27617525		7	4	exhaustive	12227.4	55319662
7	5	exhaustive	12376.5	57010198		7	5	exhaustive	6679.21	27748345		7	5	exhaustive	12241.6	55627282
7	6	exhaustive	12416.9	57591439		7	6	exhaustive	6685.55	27879089		7	6	exhaustive	12256.4	55934826
7	7	exhaustive	12459	58172639		7	7	exhaustive	6692.07	28009732		7	7	exhaustive	12271.8	56242269
7	8	exhaustive	12502.4	58753758		7	8	exhaustive	6698.83	28140261		7	8	exhaustive	12287.6	56549595
7	9	exhaustive	12547.3	59334803		7	9	exhaustive	6705.72	28270691		7	9	exhaustive	12303.9	56856825
7	10	exhaustive	12593.8	59915758		7	10	exhaustive	6712.92	28401027		7	10	exhaustive	12320.6	57163961
8	1	exhaustive	12593.9	59918895		8	1	exhaustive	6712.93	28401407		8	1	exhaustive	12320.7	57164802
8	2	exhaustive	12600.1	60077556		8	2	exhaustive	6713.47	28419132		8	2	exhaustive	12322	57207156
8	3	exhaustive	12612.2	60389978		8	3	exhaustive	6714.62	28456436		8	3	exhaustive	12324.7	57290547
8	4	exhaustive	12624.8	60702726		8	4	exhaustive	6715.83	28493607		8	4	exhaustive	12327.5	57373818
8	5	exhaustive	12637.8	61015411		8	5	exhaustive	6717.09	28530858		8	5	exhaustive	12330.4	57457169
8	6	exhaustive	12651.3	61328121		8	6	exhaustive	6718.38	28568073		8	6	exhaustive	12333.4	57540484
8	7	exhaustive	12665.3	61640856		8	7	exhaustive	6719.72	28605187		8	7	exhaustive	12336.5	57623697
8	8	exhaustive	12679.7	61953553		8	8	exhaustive	6721.11	28642220		8	8	exhaustive	12339.7	57706830
8	9	exhaustive	12694.5	62266173		8	9	exhaustive	6722.52	28679092		8	9	exhaustive	12343	57789804
8	10	exhaustive	12709.8	62578718		8	10	exhaustive	6723.97	28715935		8	10	exhaustive	12346.3	57872747
9	1	exhaustive	12709.8	62579753		9	1	exhaustive	6723.98	28716296		9	1	exhaustive	12346.4	57873610
9	2	exhaustive	12711.4	62633177		9	2	exhaustive	6724.45	28733381		9	2	exhaustive	12347.6	57915485
9	3	exhaustive	12714.4	62735631		9	3	exhaustive	6725.44	28768864		9	3	exhaustive	12350.1	58001158
9	4	exhaustive	12717.6	62838135		9	4	exhaustive	6726.47	28804309		9	4	exhaustive	12352.7	58086803
9	5	exhaustive	12720.9	62940737		9	5	exhaustive	6727.55	28839708		9	5	exhaustive	12355.4	58172402
9	6	exhaustive	12724.2	63043488		9	6	exhaustive	6728.65	28875019		9	6	exhaustive	12358.2	58257913
9	7	exhaustive	12727.7	63146198		9	7	exhaustive	6729.79	28910186		9	7	exhaustive	12361	58343280
9	8	exhaustive	12731.2	63248832		9	8	exhaustive	6730.96	28945135		9	8	exhaustive	12364	58428428
9	9	exhaustive	12734.9	63351346		9	9	exhaustive	6732.17	28980124		9	9	exhaustive	12367	58513611
9	10	exhaustive	12738.7	63453770		9	10	exhaustive	6733.41	29015077		9	10	exhaustive	12370.1	58598755
10	1	exhaustive	12738.7	63454805		10	1	exhaustive	6733.42	29015419		10	1	exhaustive	12370.1	58599614
10	2	exhaustive	12740.2	63509210		10	2	exhaustive	6733.81	29031535		10	2	exhaustive	12371.2	58642904
10	3	exhaustive	12743.1	63611633		10	3	exhaustive	6734.65	29065109		10	3	exhaustive	12373.5	58728175
10	4	exhaustive	12746.2	63714324		10	4	exhaustive	6735.52	29098683		10	4	exhaustive	12375.8	58813440
10	5	exhaustive	12749.3	63817032		10	5	exhaustive	6736.43	29132201		10	5	exhaustive	12378.3	58898674
10	6	exhaustive	12752.6	63919658		10	6	exhaustive	6737.36	29165643		10	6	exhaustive	12380.8	58983844
10	7	exhaustive	12755.9	64022242		10	7	exhaustive	6738.31	29198886		10	7	exhaustive	12383.4	59068909
10	8	exhaustive	12759.4	64124762		10	8	exhaustive	6739.31	29232072		10	8	exhaustive	12386.1	59153808
10	9	exhaustive	12762.9	64227207		10	9	exhaustive	6740.32	29265168		10	9	exhaustive	12388.9	59238195
10	10	exhaustive	12766.5	64329543		10	10	exhaustive	6741.37	29298233		10	10	exhaustive	12391.7	59322805

## Sheet: m2801_auc_sem1r
m2801, AUC, sem1R, FS_atLeastOne						m2801, AUC, sem1R, FS_onlySig						m2801, AUC, sem1R, FS_sigAtLeastOne
rule number	rule length	algorithm	total time [s]	total number of rules		rule number	rule length	algorithm	total time [s]	total number of rules		rule number	rule length	algorithm	total time [s]	total number of rules
1	1	sem1r	7.27523	19609		1	1	sem1r	4.47225	12060		1	1	sem1r	7.26708	19579
1	2	sem1r	14.8737	22756		1	2	sem1r	14.8178	14060		1	2	sem1r	15.3264	21885
1	3	sem1r	32.2508	30410		1	3	sem1r	30.4661	17514		1	3	sem1r	27.1278	25807
1	4	sem1r	46.9662	36536		1	4	sem1r	44.471	20440		1	4	sem1r	37.59	29024
1	5	sem1r	61.0817	42077		1	5	sem1r	54.9504	22422		1	5	sem1r	45.5196	31154
1	6	sem1r	71.7926	45816		1	6	sem1r	62.5697	23635		1	6	sem1r	51.6179	32413
1	7	sem1r	79.1454	48187		1	7	sem1r	68.1218	24207		1	7	sem1r	55.7981	33005
1	8	sem1r	85.2911	49851		1	8	sem1r	71.8773	24385		1	8	sem1r	58.6852	33194
1	9	sem1r	88.573	50919		1	9	sem1r	74.9041	24425		1	9	sem1r	61.2204	33243
1	10	sem1r	90.3439	51255		1	10	sem1r	75.9582	24427		1	10	sem1r	62.4194	33248
2	1	sem1r	92.6802	64225		2	1	sem1r	77.1922	31316		2	1	sem1r	64.7657	46153
2	2	sem1r	96.6643	68621		2	2	sem1r	82.3755	34243		2	2	sem1r	69.2177	49475
2	3	sem1r	102.004	75420		2	3	sem1r	88.716	38675		2	3	sem1r	74.276	54294
2	4	sem1r	105.597	80238		2	4	sem1r	94.0537	42029		2	4	sem1r	78.3156	57972
2	5	sem1r	109.123	84809		2	5	sem1r	98.6379	44617		2	5	sem1r	81.6398	60774
2	6	sem1r	112.459	88854		2	6	sem1r	102.559	46606		2	6	sem1r	84.3999	62937
2	7	sem1r	115.344	92058		2	7	sem1r	106.205	48086		2	7	sem1r	87.0153	64531
2	8	sem1r	117.741	94458		2	8	sem1r	108.785	49205		2	8	sem1r	89.0142	65699
2	9	sem1r	118.886	96198		2	9	sem1r	110.33	49652		2	9	sem1r	90.5498	66143
2	10	sem1r	119.869	97598		2	10	sem1r	111.982	49934		2	10	sem1r	92.199	66422
3	1	sem1r	121.567	108854		3	1	sem1r	112.701	54791		3	1	sem1r	93.874	77521
3	2	sem1r	124.063	112427		3	2	sem1r	116.115	56802		3	2	sem1r	96.567	79730
3	3	sem1r	129.361	120495		3	3	sem1r	119.86	59485		3	3	sem1r	99.4987	82531
3	4	sem1r	135.328	129882		3	4	sem1r	122.915	61104		3	4	sem1r	101.794	84144
3	5	sem1r	139.851	136675		3	5	sem1r	125.327	61960		3	5	sem1r	103.718	85010
3	6	sem1r	140.919	138031		3	6	sem1r	127.496	62321		3	6	sem1r	105.397	85372
3	7	sem1r	141.932	138973		3	7	sem1r	129.683	62525		3	7	sem1r	107	85576
3	8	sem1r	142.902	139533		3	8	sem1r	131.342	62547		3	8	sem1r	108.325	85598
3	9	sem1r	143.903	139829		3	9	sem1r	131.686	62547		3	9	sem1r	108.607	85598
3	10	sem1r	144.877	139877		3	10	sem1r	131.686	62547		3	10	sem1r	108.607	85598
4	1	sem1r	145.552	147721		4	1	sem1r	131.964	65860		4	1	sem1r	109.271	93332
4	2	sem1r	146.181	148945		4	2	sem1r	132.985	66335		4	2	sem1r	110.015	94001
4	3	sem1r	147.131	150530		4	3	sem1r	134.007	66869		4	3	sem1r	110.741	94608
4	4	sem1r	148.131	152026		4	4	sem1r	134.665	67068		4	4	sem1r	111.312	94950
4	5	sem1r	149.001	153150		4	5	sem1r	135.094	67089		4	5	sem1r	111.775	95106
4	6	sem1r	149.543	153690		4	6	sem1r	135.166	67089		4	6	sem1r	112.262	95274
4	7	sem1r	149.671	153846		4	7	sem1r	135.166	67089		4	7	sem1r	112.753	95387
4	8	sem1r	149.761	153874		4	8	sem1r	135.166	67089		4	8	sem1r	113.164	95404
4	9	sem1r	149.802	153874		4	9	sem1r	135.166	67089		4	9	sem1r	113.231	95404
4	10	sem1r	149.802	153874		4	10	sem1r	135.166	67089		4	10	sem1r	113.231	95404
5	1	sem1r	150.367	161035		5	1	sem1r	135.372	69822		5	1	sem1r	113.801	102455
5	2	sem1r	151.175	163206		5	2	sem1r	136.672	70848		5	2	sem1r	114.688	103837
5	3	sem1r	153.229	169684		5	3	sem1r	138.461	72495		5	3	sem1r	115.834	105825
5	4	sem1r	154.597	173877		5	4	sem1r	140.04	73903		5	4	sem1r	116.905	107538
5	5	sem1r	155.661	176949		5	5	sem1r	141.545	74919		5	5	sem1r	117.815	108713
5	6	sem1r	156.581	179273		5	6	sem1r	142.764	75517		5	6	sem1r	118.561	109391
5	7	sem1r	157.255	180643		5	7	sem1r	143.553	75659		5	7	sem1r	119.119	109543
5	8	sem1r	157.719	181596		5	8	sem1r	144.262	75694		5	8	sem1r	119.653	109586
5	9	sem1r	158.073	182041		5	9	sem1r	144.478	75698		5	9	sem1r	119.859	109602
5	10	sem1r	158.355	182185		5	10	sem1r	144.498	75698		5	10	sem1r	119.925	109605
6	1	sem1r	158.749	188006		6	1	sem1r	144.656	77976		6	1	sem1r	120.308	115398
6	2	sem1r	159.095	188794		6	2	sem1r	145.358	78327		6	2	sem1r	120.675	115980
6	3	sem1r	160.358	192638		6	3	sem1r	146.09	78794		6	3	sem1r	121.075	116711
6	4	sem1r	161.647	196178		6	4	sem1r	146.693	78973		6	4	sem1r	121.34	116949
6	5	sem1r	162.245	197980		6	5	sem1r	147.2	79054		6	5	sem1r	121.559	117065
6	6	sem1r	162.53	198926		6	6	sem1r	147.532	79099		6	6	sem1r	121.803	117237
6	7	sem1r	162.676	199054		6	7	sem1r	147.669	79099		6	7	sem1r	122.019	117337
6	8	sem1r	162.791	199110		6	8	sem1r	147.669	79099		6	8	sem1r	122.216	117362
6	9	sem1r	162.836	199110		6	9	sem1r	147.669	79099		6	9	sem1r	122.26	117362
6	10	sem1r	162.836	199110		6	10	sem1r	147.669	79099		6	10	sem1r	122.26	117362
7	1	sem1r	163.188	204931		7	1	sem1r	147.72	80414		7	1	sem1r	122.379	120445
7	2	sem1r	163.538	205902		7	2	sem1r	147.908	80531		7	2	sem1r	122.54	120562
7	3	sem1r	164.635	209652		7	3	sem1r	148.135	80705		7	3	sem1r	122.72	120736
7	4	sem1r	165.599	212520		7	4	sem1r	148.319	80833		7	4	sem1r	122.874	120864
7	5	sem1r	166.009	213799		7	5	sem1r	148.5	80880		7	5	sem1r	123.012	120911
7	6	sem1r	166.188	214444		7	6	sem1r	148.576	80882		7	6	sem1r	123.065	120913
7	7	sem1r	166.353	214737		7	7	sem1r	148.578	80882		7	7	sem1r	123.067	120913
7	8	sem1r	166.478	214917		7	8	sem1r	148.578	80882		7	8	sem1r	123.067	120913
7	9	sem1r	166.564	215019		7	9	sem1r	148.578	80882		7	9	sem1r	123.067	120913
7	10	sem1r	166.653	215055		7	10	sem1r	148.578	80882		7	10	sem1r	123.067	120913
8	1	sem1r	166.762	218192		8	1	sem1r	148.589	81262		8	1	sem1r	123.093	121754
8	2	sem1r	166.87	218452		8	2	sem1r	148.654	81285		8	2	sem1r	123.158	121777
8	3	sem1r	167.062	219249		8	3	sem1r	148.665	81298		8	3	sem1r	123.17	121790
8	4	sem1r	167.277	220266		8	4	sem1r	148.67	81301		8	4	sem1r	123.175	121793
8	5	sem1r	167.442	221057		8	5	sem1r	148.671	81301		8	5	sem1r	123.176	121793
8	6	sem1r	167.548	221488		8	6	sem1r	148.671	81301		8	6	sem1r	123.176	121793
8	7	sem1r	167.619	221670		8	7	sem1r	148.671	81301		8	7	sem1r	123.176	121793
8	8	sem1r	167.67	221718		8	8	sem1r	148.671	81301		8	8	sem1r	123.176	121793
8	9	sem1r	167.686	221718		8	9	sem1r	148.671	81301		8	9	sem1r	123.176	121793
8	10	sem1r	167.686	221718		8	10	sem1r	148.671	81301		8	10	sem1r	123.176	121793
9	1	sem1r	167.714	222753		9	1	sem1r	148.681	81662		9	1	sem1r	123.2	122656
9	2	sem1r	167.773	222962		9	2	sem1r	148.732	81716		9	2	sem1r	123.255	122719
9	3	sem1r	167.853	223298		9	3	sem1r	148.756	81765		9	3	sem1r	123.285	122771
9	4	sem1r	167.908	223416		9	4	sem1r	148.771	81777		9	4	sem1r	123.302	122783
9	5	sem1r	167.947	223448		9	5	sem1r	148.774	81777		9	5	sem1r	123.305	122783
9	6	sem1r	167.954	223448		9	6	sem1r	148.774	81777		9	6	sem1r	123.305	122783
9	7	sem1r	167.954	223448		9	7	sem1r	148.774	81777		9	7	sem1r	123.305	122783
9	8	sem1r	167.954	223448		9	8	sem1r	148.774	81777		9	8	sem1r	123.305	122783
9	9	sem1r	167.954	223448		9	9	sem1r	148.774	81777		9	9	sem1r	123.305	122783
9	10	sem1r	167.954	223448		9	10	sem1r	148.774	81777		9	10	sem1r	123.305	122783
10	1	sem1r	167.98	224483		10	1	sem1r	148.782	82119		10	1	sem1r	123.326	123642
10	2	sem1r	168.032	224636		10	2	sem1r	148.83	82192		10	2	sem1r	123.38	123722
10	3	sem1r	168.112	224945		10	3	sem1r	148.861	82283		10	3	sem1r	123.417	123825
10	4	sem1r	168.166	225047		10	4	sem1r	148.902	82369		10	4	sem1r	123.466	123915
10	5	sem1r	168.203	225081		10	5	sem1r	148.945	82428		10	5	sem1r	123.512	123974
10	6	sem1r	168.21	225081		10	6	sem1r	148.977	82452		10	6	sem1r	123.545	123998
10	7	sem1r	168.21	225081		10	7	sem1r	148.99	82456		10	7	sem1r	123.559	124002
10	8	sem1r	168.21	225081		10	8	sem1r	148.992	82456		10	8	sem1r	123.561	124002
10	9	sem1r	168.21	225081		10	9	sem1r	148.992	82456		10	9	sem1r	123.561	124002
10	10	sem1r	168.21	225081		10	10	sem1r	148.992	82456		10	10	sem1r	123.561	124002

## Sheet: m2801_acc_exhaustive
m2801, ACC, exhaustive, FS_atLeastOne						m2801, ACC, exhaustive, FS_onlySig						m2801, ACC, exhaustive, FS_sigAtLeastOne
rule number	rule length	algorithm	total time [s]	total number of rules		rule number	rule length	algorithm	total time [s]	total number of rules		rule number	rule length	algorithm	total time [s]	total number of rules
1	1	exhaustive	5.98645	19609		1	1	exhaustive	3.71331	12060		1	1	exhaustive	5.97757	19579
1	2	exhaustive	347.951	998784		1	2	exhaustive	212.194	613785		1	2	exhaustive	347.326	997254
1	3	exhaustive	1053.69	2957984		1	3	exhaustive	643.473	1818304		1	3	exhaustive	1051.8	2953673
1	4	exhaustive	1791.39	4917460		1	4	exhaustive	1093.81	3023266		1	4	exhaustive	1787.39	4910535
1	5	exhaustive	2557.73	6877082		1	5	exhaustive	1562.81	4228161		1	5	exhaustive	2553.14	6867330
1	6	exhaustive	3355.95	8836708		1	6	exhaustive	2050.76	5433038		1	6	exhaustive	3349	8824110
1	7	exhaustive	4184.57	10796708		1	7	exhaustive	2558.35	6637990		1	7	exhaustive	4177.12	10780940
1	8	exhaustive	5042.84	12756592		1	8	exhaustive	3084.76	7843012		1	8	exhaustive	5033.79	12737859
1	9	exhaustive	5931.7	14716385		1	9	exhaustive	3629.78	9047996		1	9	exhaustive	5922.32	14694747
1	10	exhaustive	6850.95	16676150		1	10	exhaustive	4193.34	10252886		1	10	exhaustive	6842.93	16651550
2	1	exhaustive	6856.04	16694745		2	1	exhaustive	4196.34	10263778		2	1	exhaustive	6848	16670106
2	2	exhaustive	7146.58	17623220		2	2	exhaustive	4364.75	10807103		2	2	exhaustive	7137.91	17596631
2	3	exhaustive	7745.09	19481148		2	3	exhaustive	4712.89	11895090		2	3	exhaustive	7735.86	19451033
2	4	exhaustive	8369.78	21338970		2	4	exhaustive	5076.25	12983120		2	4	exhaustive	8359.93	21305455
2	5	exhaustive	9020.26	23197202		2	5	exhaustive	5454.53	14071297		2	5	exhaustive	9009.72	23160032
2	6	exhaustive	9696.55	25055812		2	6	exhaustive	5848.21	15159684		2	6	exhaustive	9685.69	25014825
2	7	exhaustive	10400.2	26914429		2	7	exhaustive	6258.06	16248028		2	7	exhaustive	10389.2	26869567
2	8	exhaustive	11129.7	28773002		2	8	exhaustive	6682.83	17336326		2	8	exhaustive	11118.2	28724263
2	9	exhaustive	11884.9	30631442		2	9	exhaustive	7122.73	18424571		2	9	exhaustive	11873	30578886
2	10	exhaustive	12665.3	32489828		2	10	exhaustive	7578.39	19512687		2	10	exhaustive	12652.2	32433397
3	1	exhaustive	12670	32507997		3	1	exhaustive	7581.06	19523037		3	1	exhaustive	12656.8	32451502
3	2	exhaustive	12936.3	33415172		3	2	exhaustive	7731.06	20039262		3	2	exhaustive	12922.4	33355477
3	3	exhaustive	13484.8	35230401		3	3	exhaustive	8041.03	21072768		3	3	exhaustive	13469.2	35164483
3	4	exhaustive	14057.3	37046235		3	4	exhaustive	8364.66	22106799		3	4	exhaustive	14040.1	36973990
3	5	exhaustive	14653.5	38861986		3	5	exhaustive	8701.67	23140669		3	5	exhaustive	14634.1	38783360
3	6	exhaustive	15273.6	40678013		3	6	exhaustive	9052.59	24174729		3	6	exhaustive	15251.9	40592931
3	7	exhaustive	15918.6	42493990		3	7	exhaustive	9417.66	25208884		3	7	exhaustive	15894.7	42402569
3	8	exhaustive	16587.1	44309858		3	8	exhaustive	9796.46	26242961		3	8	exhaustive	16561	44212158
3	9	exhaustive	17279.6	46125630		3	9	exhaustive	10188.6	27276979		3	9	exhaustive	17251	46021676
3	10	exhaustive	17996.1	47941344		3	10	exhaustive	10594.9	28310899		3	10	exhaustive	17964.7	47831103
4	1	exhaustive	18000.6	47959305		4	1	exhaustive	10597.4	28320742		4	1	exhaustive	17969.2	47849012
4	2	exhaustive	18266	48873990		4	2	exhaustive	10743.9	28831200		4	2	exhaustive	18229	48743187
4	3	exhaustive	18802.2	50668189		4	3	exhaustive	11035.5	29813907		4	3	exhaustive	18763.7	50532528
4	4	exhaustive	19361.9	52462613		4	4	exhaustive	11339.9	30797105		4	4	exhaustive	19322.2	52322315
4	5	exhaustive	19944.5	54256887		4	5	exhaustive	11657.2	31780184		4	5	exhaustive	19903.4	54111834
4	6	exhaustive	20550.2	56050705		4	6	exhaustive	11987.1	32762990		4	6	exhaustive	20507.6	55900956
4	7	exhaustive	21180.7	57844627		4	7	exhaustive	12330.8	33745893		4	7	exhaustive	21136.5	57689955
4	8	exhaustive	21834.8	59639320		4	8	exhaustive	12687.1	34728954		4	8	exhaustive	21788.7	59479631
4	9	exhaustive	22512.3	61434134		4	9	exhaustive	13056.4	35712084		4	9	exhaustive	22464.3	61269350
4	10	exhaustive	23212.9	63228713		4	10	exhaustive	13437.6	36695116		4	10	exhaustive	23162.7	63058969
5	1	exhaustive	23217.4	63246531		5	1	exhaustive	13440.1	36704833		5	1	exhaustive	23167.2	63076707
5	2	exhaustive	23475.8	64153923		5	2	exhaustive	13579.3	37199074		5	2	exhaustive	23424.5	63980019
5	3	exhaustive	23997.6	65933878		5	3	exhaustive	13861.5	38169023		5	3	exhaustive	23944.2	65752015
5	4	exhaustive	24542.2	67714243		5	4	exhaustive	14156.2	39139585		5	4	exhaustive	24486.9	67524733
5	5	exhaustive	25109.3	69494831		5	5	exhaustive	14462.9	40110117		5	5	exhaustive	25052	69297393
5	6	exhaustive	25698.5	71274972		5	6	exhaustive	14782.1	41080724		5	6	exhaustive	25639.3	71070110
5	7	exhaustive	26312	73055707		5	7	exhaustive	15114.5	42051349		5	7	exhaustive	26250.9	72842797
5	8	exhaustive	26948	74836298		5	8	exhaustive	15459.1	43022034		5	8	exhaustive	26884.8	74615607
5	9	exhaustive	27606.5	76616768		5	9	exhaustive	15816.1	43992605		5	9	exhaustive	27541.4	76388211
5	10	exhaustive	28288.1	78397250		5	10	exhaustive	16185.5	44963123		5	10	exhaustive	28220.4	78160785
6	1	exhaustive	28292.5	78415041		6	1	exhaustive	16187.9	44972891		6	1	exhaustive	28224.8	78178504
6	2	exhaustive	28549	79321056		6	2	exhaustive	16326.9	45469733		6	2	exhaustive	28480.5	79080847
6	3	exhaustive	29067.1	81098549		6	3	exhaustive	16608.6	46445406		6	3	exhaustive	28996.7	80851388
6	4	exhaustive	29607.6	82876165		6	4	exhaustive	16902.5	47421061		6	4	exhaustive	29535.6	82622178
6	5	exhaustive	30170.1	84653224		6	5	exhaustive	17208.7	48396953		6	5	exhaustive	30096.2	84392371
6	6	exhaustive	30755.8	86431356		6	6	exhaustive	17527.2	49372460		6	6	exhaustive	30679.5	86163251
6	7	exhaustive	31364.7	88209387		6	7	exhaustive	17858.9	50348361		6	7	exhaustive	31286.8	87934196
6	8	exhaustive	31995.8	89987227		6	8	exhaustive	18202.8	51324140		6	8	exhaustive	31916.6	89705044
6	9	exhaustive	32649.4	91764977		6	9	exhaustive	18559.1	52299863		6	9	exhaustive	32568.4	91475771
6	10	exhaustive	33324.8	93542796		6	10	exhaustive	18927.8	53275509		6	10	exhaustive	33242.9	93246418
7	1	exhaustive	33329.2	93560546		7	1	exhaustive	18930.2	53285247		7	1	exhaustive	33247.2	93264089
7	2	exhaustive	33579.3	94446771		7	2	exhaustive	19065	53770872		7	2	exhaustive	33501.1	94163984
7	3	exhaustive	34093.8	96220044		7	3	exhaustive	19343.5	54743386		7	3	exhaustive	34013.8	95929568
7	4	exhaustive	34630.5	97993383		7	4	exhaustive	19634.1	55715989		7	4	exhaustive	34548.9	97695468
7	5	exhaustive	35190	99767556		7	5	exhaustive	19936.9	56688914		7	5	exhaustive	35106	99461719
7	6	exhaustive	35771.1	101541618		7	6	exhaustive	20251.9	57661959		7	6	exhaustive	35685.2	101228060
7	7	exhaustive	36375.7	103315644		7	7	exhaustive	20579.9	58634895		7	7	exhaustive	36288.2	102994309
7	8	exhaustive	37002.7	105089602		7	8	exhaustive	20919.9	59607779		7	8	exhaustive	36913.4	104760489
7	9	exhaustive	37652.2	106863412		7	9	exhaustive	21272.2	60580572		7	9	exhaustive	37560.8	106526596
7	10	exhaustive	38323.4	108637190		7	10	exhaustive	21636.8	61553271		7	10	exhaustive	38229.8	108292605
8	1	exhaustive	38327.8	108654919		8	1	exhaustive	21639.2	61562963		8	1	exhaustive	38234.1	108310256
8	2	exhaustive	38581.3	109557772		8	2	exhaustive	21772.9	62046288		8	2	exhaustive	38486.6	109209131
8	3	exhaustive	39093.1	111328867		8	3	exhaustive	22048.8	63013994		8	3	exhaustive	38996.3	110972530
8	4	exhaustive	39626.7	113099745		8	4	exhaustive	22336.8	63981742		8	4	exhaustive	39528	112735614
8	5	exhaustive	40182.4	114871211		8	5	exhaustive	22637.5	64950060		8	5	exhaustive	40081.5	114499731
8	6	exhaustive	40760.1	116642450		8	6	exhaustive	22949.6	65918143		8	6	exhaustive	40657.1	116263296
8	7	exhaustive	41361.4	118413780		8	7	exhaustive	23274.7	66886412		8	7	exhaustive	41256.6	118026815
8	8	exhaustive	41984.9	120185073		8	8	exhaustive	23611.6	67854680		8	8	exhaustive	41878.1	119790352
8	9	exhaustive	42630.4	121956119		8	9	exhaustive	23960.6	68822886		8	9	exhaustive	42521.7	121553817
8	10	exhaustive	43298.3	123727199		8	10	exhaustive	24321.9	69791011		8	10	exhaustive	43187.6	123317175
9	1	exhaustive	43302.7	123744869		9	1	exhaustive	24324.3	69800672		9	1	exhaustive	43191.8	123334765
9	2	exhaustive	43554.8	124644713		9	2	exhaustive	24457.5	70282447		9	2	exhaustive	43447.2	124248067
9	3	exhaustive	44063.4	126409742		9	3	exhaustive	24732.4	71246593		9	3	exhaustive	43953.4	126005086
9	4	exhaustive	44594.2	128174725		9	4	exhaustive	25019.2	72210981		9	4	exhaustive	44481.6	127762080
9	5	exhaustive	45146.8	129940416		9	5	exhaustive	25318	73175814		9	5	exhaustive	45032.1	129519930
9	6	exhaustive	45721.2	131705729		9	6	exhaustive	25629	74141038		9	6	exhaustive	45604	131277374
9	7	exhaustive	46318.9	133470944		9	7	exhaustive	25952.9	75106201		9	7	exhaustive	46199.4	133034996
9	8	exhaustive	46938.4	135236078		9	8	exhaustive	26288.7	76071226		9	8	exhaustive	46816.9	134792456
9	9	exhaustive	47579.8	137001267		9	9	exhaustive	26636.4	77036240		9	9	exhaustive	47456.6	136549993
9	10	exhaustive	48243.6	138766366		9	10	exhaustive	26996.7	78001142		9	10	exhaustive	48118.1	138307314
10	1	exhaustive	48247.9	138784022		10	1	exhaustive	26999	78010723		10	1	exhaustive	48122.4	138324892
10	2	exhaustive	48494.1	139665547		10	2	exhaustive	27133	78498028		10	2	exhaustive	48367.4	139202517
10	3	exhaustive	49000.4	141429240		10	3	exhaustive	27404.4	79453647		10	3	exhaustive	48871.6	140958861
10	4	exhaustive	49528.7	143193016		10	4	exhaustive	27688.4	80409827		10	4	exhaustive	49397.8	142715254
10	5	exhaustive	50078.9	144957436		10	5	exhaustive	27983.9	81366922		10	5	exhaustive	49945.7	144472003
10	6	exhaustive	50651.2	146721980		10	6	exhaustive	28291	82323706		10	6	exhaustive	50515.5	146228809
10	7	exhaustive	51246.5	148486367		10	7	exhaustive	28610.8	83280507		10	7	exhaustive	51108.8	147985586
10	8	exhaustive	51863.3	150250575		10	8	exhaustive	28942.5	84237121		10	8	exhaustive	51723.6	149742276
10	9	exhaustive	52502	152014805		10	9	exhaustive	29285.7	85193547		10	9	exhaustive	52360.7	151498855
10	10	exhaustive	53163	153778914		10	10	exhaustive	29641.1	86150004		10	10	exhaustive	53019.6	153255327

## Sheet: m2801_acc_sem1r
m2801, ACC, sem1R, FS_atLeastOne						m2801, ACC, sem1R, FS_onlySig						m2801, ACC, sem1R, FS_sigAtLeastOne
rule number	rule length	algorithm	total time [s]	total number of rules		rule number	rule length	algorithm	total time [s]	total number of rules		rule number	rule length	algorithm	total time [s]	total number of rules
1	1	sem1r	7.26716	19609		1	1	sem1r	4.52059	12060		1	1	sem1r	7.26704	19579
1	2	sem1r	11.8863	21218		1	2	sem1r	11.8056	13165		1	2	sem1r	12.5255	20780
1	3	sem1r	25.0289	25998		1	3	sem1r	26.4487	15631		1	3	sem1r	22.6961	23450
1	4	sem1r	34.1294	29466		1	4	sem1r	40	17886		1	4	sem1r	31.501	25847
1	5	sem1r	43.2703	32785		1	5	sem1r	50.9782	19658		1	5	sem1r	38.7074	27695
1	6	sem1r	50.2786	34872		1	6	sem1r	59.0878	20858		1	6	sem1r	44.4488	28921
1	7	sem1r	55.8727	36293		1	7	sem1r	65.1124	21571		1	7	sem1r	49.0935	29644
1	8	sem1r	59.1305	37153		1	8	sem1r	69.2827	21892		1	8	sem1r	52.3054	29965
1	9	sem1r	61.7796	37661		1	9	sem1r	72.0153	21958		1	9	sem1r	54.6052	30031
1	10	sem1r	64.0248	38169		1	10	sem1r	73.3638	21960		1	10	sem1r	55.9156	30033
2	1	sem1r	70.1997	56764		2	1	sem1r	77.0007	32852		2	1	sem1r	62.0733	48589
2	2	sem1r	74.838	58740		2	2	sem1r	83.5005	34242		2	2	sem1r	68.1498	50099
2	3	sem1r	83.3399	63281		2	3	sem1r	94.1416	37264		2	3	sem1r	77.9755	53664
2	4	sem1r	91.6759	68451		2	4	sem1r	104.912	40983		2	4	sem1r	87.6155	58020
2	5	sem1r	100.989	74322		2	5	sem1r	115.039	44943		2	5	sem1r	96.6575	62587
2	6	sem1r	109.027	78972		2	6	sem1r	124.413	48537		2	6	sem1r	105.086	66660
2	7	sem1r	116.025	82478		2	7	sem1r	133.113	51614		2	7	sem1r	112.935	70161
2	8	sem1r	123.599	86277		2	8	sem1r	141.562	54093		2	8	sem1r	120.633	73144
2	9	sem1r	130.831	89650		2	9	sem1r	149.53	55886		2	9	sem1r	127.784	75410
2	10	sem1r	137.9	92641		2	10	sem1r	157.04	57068		2	10	sem1r	134.582	77134
3	1	sem1r	143.617	110810		3	1	sem1r	160.271	67418		3	1	sem1r	140.223	95239
3	2	sem1r	147.091	111899		3	2	sem1r	165.758	68138		3	2	sem1r	145.072	95980
3	3	sem1r	153.274	113538		3	3	sem1r	173.49	69201		3	3	sem1r	151.865	97087
3	4	sem1r	159.62	115280		3	4	sem1r	179.088	69830		3	4	sem1r	156.86	97717
3	5	sem1r	164.826	116706		3	5	sem1r	183.735	70251		3	5	sem1r	160.957	98140
3	6	sem1r	168.994	117749		3	6	sem1r	187.965	70522		3	6	sem1r	164.835	98418
3	7	sem1r	172.646	118529		3	7	sem1r	191.663	70654		3	7	sem1r	168.363	98553
3	8	sem1r	175.74	118957		3	8	sem1r	194.74	70683		3	8	sem1r	171.398	98583
3	9	sem1r	178.589	119205		3	9	sem1r	195.637	70683		3	9	sem1r	172.34	98583
3	10	sem1r	180.884	119341		3	10	sem1r	195.637	70683		3	10	sem1r	172.34	98583
4	1	sem1r	186.36	137302		4	1	sem1r	198.66	80526		4	1	sem1r	177.876	116492
4	2	sem1r	190.111	138830		4	2	sem1r	204.996	81633		4	2	sem1r	182.835	117676
4	3	sem1r	199.229	143191		4	3	sem1r	218.412	84875		4	3	sem1r	193.496	121349
4	4	sem1r	208.684	147889		4	4	sem1r	232.582	88680		4	4	sem1r	205.71	126335
4	5	sem1r	220.64	154175		4	5	sem1r	245.87	92485		4	5	sem1r	218.966	132255
4	6	sem1r	236.488	162567		4	6	sem1r	258.395	96386		4	6	sem1r	233.555	139291
4	7	sem1r	252.356	171349		4	7	sem1r	269.541	99595		4	7	sem1r	246.901	145662
4	8	sem1r	268.174	179940		4	8	sem1r	279.85	102412		4	8	sem1r	258.353	150394
4	9	sem1r	282.148	187876		4	9	sem1r	288.346	104247		4	9	sem1r	268.021	153780
4	10	sem1r	294.443	194533		4	10	sem1r	296.148	105300		4	10	sem1r	276.281	155874
5	1	sem1r	299.815	212351		5	1	sem1r	299.095	115017		5	1	sem1r	281.659	173612
5	2	sem1r	302.865	213439		5	2	sem1r	303.927	115723		5	2	sem1r	286.053	174345
5	3	sem1r	310.934	216169		5	3	sem1r	313.028	117835		5	3	sem1r	294.489	176372
5	4	sem1r	319.283	218898		5	4	sem1r	322.541	120104		5	4	sem1r	303.734	178638
5	5	sem1r	328.176	221590		5	5	sem1r	332.041	122223		5	5	sem1r	313.113	180759
5	6	sem1r	337.123	224116		5	6	sem1r	341.006	124033		5	6	sem1r	322.11	182568
5	7	sem1r	345.966	226464		5	7	sem1r	349.132	125495		5	7	sem1r	330.496	184027
5	8	sem1r	354.131	228399		5	8	sem1r	355.542	126400		5	8	sem1r	337.496	184932
5	9	sem1r	361.721	230022		5	9	sem1r	360.677	126996		5	9	sem1r	343.512	185528
5	10	sem1r	368.087	231280		5	10	sem1r	365.315	127380		5	10	sem1r	348.948	185912
6	1	sem1r	373.412	249071		6	1	sem1r	368.249	137148		6	1	sem1r	354.298	203631
6	2	sem1r	378.055	251484		6	2	sem1r	374.996	138791		6	2	sem1r	360.248	205449
6	3	sem1r	387.402	256726		6	3	sem1r	386.447	142555		6	3	sem1r	370.463	209637
6	4	sem1r	393.262	258679		6	4	sem1r	396.351	145014		6	4	sem1r	380.94	213528
6	5	sem1r	397.075	259851		6	5	sem1r	403.595	145997		6	5	sem1r	387.281	214760
6	6	sem1r	399.858	260537		6	6	sem1r	410.767	146863		6	6	sem1r	394.276	216378
6	7	sem1r	402.448	261147		6	7	sem1r	418.441	147580		6	7	sem1r	404.573	219315
6	8	sem1r	404.698	261521		6	8	sem1r	426.172	148175		6	8	sem1r	415.207	222287
6	9	sem1r	406.552	261593		6	9	sem1r	433.942	148681		6	9	sem1r	425.635	224955
6	10	sem1r	407.896	261593		6	10	sem1r	441.546	148950		6	10	sem1r	436.356	227488
7	1	sem1r	413.194	279343		7	1	sem1r	444.445	158688		7	1	sem1r	441.62	245159
7	2	sem1r	417.229	281246		7	2	sem1r	449.916	159761		7	2	sem1r	446.913	246590
7	3	sem1r	427.258	287008		7	3	sem1r	461.551	164008		7	3	sem1r	457.851	251456
7	4	sem1r	435.254	289711		7	4	sem1r	474.523	168922		7	4	sem1r	470.916	257937
7	5	sem1r	443.602	292315		7	5	sem1r	487.598	173710		7	5	sem1r	483.223	263927
7	6	sem1r	451.676	294579		7	6	sem1r	499.952	178080		7	6	sem1r	495.008	269241
7	7	sem1r	459.67	296490		7	7	sem1r	512.268	182271		7	7	sem1r	506.493	274066
7	8	sem1r	464.134	297370		7	8	sem1r	524.184	185853		7	8	sem1r	516.909	278032
7	9	sem1r	467.347	297836		7	9	sem1r	535.631	189329		7	9	sem1r	527.617	281696
7	10	sem1r	470.009	298072		7	10	sem1r	547.359	192549		7	10	sem1r	538.307	285080
8	1	sem1r	475.293	315801		8	1	sem1r	550.239	202241		8	1	sem1r	543.567	302731
8	2	sem1r	479.831	318264		8	2	sem1r	556.493	203798		8	2	sem1r	549.461	304617
8	3	sem1r	490.519	325023		8	3	sem1r	570.367	209227		8	3	sem1r	561.726	310764
8	4	sem1r	503.178	333012		8	4	sem1r	585.078	215140		8	4	sem1r	574.987	317488
8	5	sem1r	513.726	339406		8	5	sem1r	598.633	220350		8	5	sem1r	587.32	323456
8	6	sem1r	520.55	343115		8	6	sem1r	611.734	225076		8	6	sem1r	599.114	328668
8	7	sem1r	526.49	346150		8	7	sem1r	624.57	229112		8	7	sem1r	610.735	333608
8	8	sem1r	534.496	350118		8	8	sem1r	637.041	232765		8	8	sem1r	621.4	337620
8	9	sem1r	545.374	355133		8	9	sem1r	649.177	236284		8	9	sem1r	631.657	341183
8	10	sem1r	556.23	359893		8	10	sem1r	660.892	239501		8	10	sem1r	641.722	344314
9	1	sem1r	561.475	377563		9	1	sem1r	663.773	249162		9	1	sem1r	646.915	361904
9	2	sem1r	565.545	379567		9	2	sem1r	670.028	250690		9	2	sem1r	652.108	363314
9	3	sem1r	577.274	387149		9	3	sem1r	685.367	257258		9	3	sem1r	665.029	370083
9	4	sem1r	590.107	395297		9	4	sem1r	701.913	263723		9	4	sem1r	678.284	376889
9	5	sem1r	602.175	402586		9	5	sem1r	717.477	269429		9	5	sem1r	690.679	382857
9	6	sem1r	613.364	408667		9	6	sem1r	731.95	273976		9	6	sem1r	702.333	387927
9	7	sem1r	623.87	414168		9	7	sem1r	746.019	277943		9	7	sem1r	713.495	392277
9	8	sem1r	634.432	419155		9	8	sem1r	760.236	281691		9	8	sem1r	724.292	396140
9	9	sem1r	645.639	423958		9	9	sem1r	774.605	285318		9	9	sem1r	735.178	399866
9	10	sem1r	656.285	428409		9	10	sem1r	789.279	288924		9	10	sem1r	746.516	403628
10	1	sem1r	661.534	446065		10	1	sem1r	792.123	298505		10	1	sem1r	751.785	421206
10	2	sem1r	665.373	447870		10	2	sem1r	798.657	300173		10	2	sem1r	756.978	422521
10	3	sem1r	673.319	452177		10	3	sem1r	814.845	307303		10	3	sem1r	764.805	425330
10	4	sem1r	678.246	454634		10	4	sem1r	831.712	313968		10	4	sem1r	772.348	427919
10	5	sem1r	682.052	456324		10	5	sem1r	846.946	319726		10	5	sem1r	778.419	429761
10	6	sem1r	685.792	457841		10	6	sem1r	860.672	324650		10	6	sem1r	784.168	431293
10	7	sem1r	689.625	459286		10	7	sem1r	874.556	329100		10	7	sem1r	789.411	432402
10	8	sem1r	693.409	460525		10	8	sem1r	887.88	333104		10	8	sem1r	794.066	432986
10	9	sem1r	696.468	461340		10	9	sem1r	900.971	336702		10	9	sem1r	798.306	433348
10	10	sem1r	699.273	461745		10	10	sem1r	914.283	340039		10	10	sem1r	802.176	433393

## Sheet: dot_f1_exhaustive
DOT, F1, exhaustive, FS_atLeastOne						DOT, F1, exhaustive, FS_onlySig						DOT, F1, exhaustive, FS_sigAtLeastOne
rule number	rule length	algorithm	total time [s]	total number of rules		rule number	rule length	algorithm	total time [s]	total number of rules		rule number	rule length	algorithm	total time [s]	total number of rules
1	1	exhaustive	10.773	22609		1	1	exhaustive	4.35177	8488		1	1	exhaustive	10.7521	22549
1	2	exhaustive	589.03	1151784		1	2	exhaustive	236.044	431613		1	2	exhaustive	588.468	1148724
1	3	exhaustive	1835.96	3411642		1	3	exhaustive	734.762	1279371		1	3	exhaustive	1835.36	3402582
1	4	exhaustive	3159.21	5671763		1	4	exhaustive	1261.6	2127392		1	4	exhaustive	3155.36	5656703
1	5	exhaustive	4548.98	7931889		1	5	exhaustive	1813.34	2975418		1	5	exhaustive	4541.76	7910829
1	6	exhaustive	6005.65	10191972		1	6	exhaustive	2389.35	3823401		1	6	exhaustive	5990.23	10164912
1	7	exhaustive	7528.29	12451964		1	7	exhaustive	2990.39	4671293		1	7	exhaustive	7507.41	12418904
1	8	exhaustive	9110.69	14711867		1	8	exhaustive	3615.81	5519096		1	8	exhaustive	9088.61	14672807
1	9	exhaustive	10758.9	16971696		1	9	exhaustive	4266.4	6366825		1	9	exhaustive	10731.5	16926636
1	10	exhaustive	12469.4	19231427		1	10	exhaustive	4940.66	7214456		1	10	exhaustive	12437.3	19180367
2	1	exhaustive	12469.6	19233313		2	1	exhaustive	4940.73	7215048		2	1	exhaustive	12437.5	19182159
2	2	exhaustive	12480.1	19330007		2	2	exhaustive	4943.98	7243914		2	2	exhaustive	12447.3	19273965
2	3	exhaustive	12501.5	19517706		2	3	exhaustive	4950.93	7302213		2	3	exhaustive	12467.4	19452264
2	4	exhaustive	12524.4	19705626		2	4	exhaustive	4958.36	7360733		2	4	exhaustive	12488.9	19630784
2	5	exhaustive	12548.5	19893502		2	5	exhaustive	4966.2	7419209		2	5	exhaustive	12511.7	19809260
2	6	exhaustive	12574	20081297		2	6	exhaustive	4974.43	7477604		2	6	exhaustive	12535.7	19987655
2	7	exhaustive	12600.8	20269020		2	7	exhaustive	4983	7535928		2	7	exhaustive	12561	20165978
2	8	exhaustive	12629	20456665		2	8	exhaustive	4991.92	7594173		2	8	exhaustive	12587.4	20344223
2	9	exhaustive	12658.3	20644201		2	9	exhaustive	5001.19	7652309		2	9	exhaustive	12615.1	20522359
2	10	exhaustive	12688.9	20831667		2	10	exhaustive	5010.82	7710375		2	10	exhaustive	12643.9	20700425
3	1	exhaustive	12689	20832800		3	1	exhaustive	5010.85	7710730		3	1	exhaustive	12644	20701438
3	2	exhaustive	12693.5	20888175		3	2	exhaustive	5012.25	7727509		3	2	exhaustive	12647.9	20750813
3	3	exhaustive	12703.2	21000477		3	3	exhaustive	5015.3	7762012		3	3	exhaustive	12656.4	20851105
3	4	exhaustive	12713.6	21113016		3	4	exhaustive	5018.59	7796751		3	4	exhaustive	12665.6	20951641
3	5	exhaustive	12724.6	21225539		3	5	exhaustive	5022.07	7831474		3	5	exhaustive	12675.2	21052164
3	6	exhaustive	12736.2	21338023		3	6	exhaustive	5025.73	7866158		3	6	exhaustive	12685.4	21152648
3	7	exhaustive	12748.4	21450441		3	7	exhaustive	5029.56	7900771		3	7	exhaustive	12696.1	21253065
3	8	exhaustive	12761.2	21562746		3	8	exhaustive	5033.55	7935259		3	8	exhaustive	12707.4	21353361
3	9	exhaustive	12774.6	21675004		3	9	exhaustive	5037.71	7969717		3	9	exhaustive	12719.1	21453618
3	10	exhaustive	12788.6	21787186		3	10	exhaustive	5042.07	8004091		3	10	exhaustive	12731.4	21553798
4	1	exhaustive	12788.6	21787394		4	1	exhaustive	5042.08	8004181		4	1	exhaustive	12731.5	21553945
4	2	exhaustive	12789.3	21796519		4	2	exhaustive	5042.34	8007406		4	2	exhaustive	12731.9	21560020
4	3	exhaustive	12791	21816246		4	3	exhaustive	5043.05	8015344		4	3	exhaustive	12733.1	21573644
4	4	exhaustive	12792.8	21836265		4	4	exhaustive	5043.84	8023568		4	4	exhaustive	12734.3	21587551
4	5	exhaustive	12794.8	21856290		4	5	exhaustive	5044.66	8031794		4	5	exhaustive	12735.6	21601477
4	6	exhaustive	12796.9	21876274		4	6	exhaustive	5045.52	8039978		4	6	exhaustive	12737	21615361
4	7	exhaustive	12799	21896189		4	7	exhaustive	5046.42	8048093		4	7	exhaustive	12738.4	21629179
4	8	exhaustive	12801.2	21915987		4	8	exhaustive	5047.33	8056103		4	8	exhaustive	12739.9	21642880
4	9	exhaustive	12803.5	21935783		4	9	exhaustive	5048.26	8064099		4	9	exhaustive	12741.4	21656579
4	10	exhaustive	12805.8	21955446		4	10	exhaustive	5049.21	8071975		4	10	exhaustive	12743	21670131
5	1	exhaustive	12805.8	21955546		5	1	exhaustive	5049.22	8072012		5	1	exhaustive	12743	21670168
5	2	exhaustive	12806	21959271		5	2	exhaustive	5049.25	8072678		5	2	exhaustive	12743.1	21670834
5	3	exhaustive	12806	21959271		5	3	exhaustive	5049.25	8072678		5	3	exhaustive	12743.1	21670834
5	4	exhaustive	12806	21959271		5	4	exhaustive	5049.25	8072678		5	4	exhaustive	12743.1	21670834
5	5	exhaustive	12806	21959271		5	5	exhaustive	5049.25	8072678		5	5	exhaustive	12743.1	21670834
5	6	exhaustive	12806	21959271		5	6	exhaustive	5049.25	8072678		5	6	exhaustive	12743.1	21670834
5	7	exhaustive	12806	21959271		5	7	exhaustive	5049.25	8072678		5	7	exhaustive	12743.1	21670834
5	8	exhaustive	12806	21959271		5	8	exhaustive	5049.25	8072678		5	8	exhaustive	12743.1	21670834
5	9	exhaustive	12806	21959271		5	9	exhaustive	5049.25	8072678		5	9	exhaustive	12743.1	21670834
5	10	exhaustive	12806	21959271		5	10	exhaustive	5049.25	8072678		5	10	exhaustive	12743.1	21670834
6	1	exhaustive	12806	21959370		6	1	exhaustive	5049.26	8072714		6	1	exhaustive	12743.1	21670870
6	2	exhaustive	12806.3	21963093		6	2	exhaustive	5049.29	8073344		6	2	exhaustive	12743.1	21671500
6	3	exhaustive	12806.3	21963093		6	3	exhaustive	5049.29	8073344		6	3	exhaustive	12743.1	21671500
6	4	exhaustive	12806.3	21963093		6	4	exhaustive	5049.29	8073344		6	4	exhaustive	12743.1	21671500
6	5	exhaustive	12806.3	21963093		6	5	exhaustive	5049.29	8073344		6	5	exhaustive	12743.1	21671500
6	6	exhaustive	12806.3	21963093		6	6	exhaustive	5049.29	8073344		6	6	exhaustive	12743.1	21671500
6	7	exhaustive	12806.3	21963093		6	7	exhaustive	5049.29	8073344		6	7	exhaustive	12743.1	21671500
6	8	exhaustive	12806.3	21963093		6	8	exhaustive	5049.29	8073344		6	8	exhaustive	12743.1	21671500
6	9	exhaustive	12806.3	21963093		6	9	exhaustive	5049.29	8073344		6	9	exhaustive	12743.1	21671500
6	10	exhaustive	12806.3	21963093		6	10	exhaustive	5049.29	8073344		6	10	exhaustive	12743.1	21671500
7	1	exhaustive	12806.3	21963191		7	1	exhaustive	5049.3	8073382		7	1	exhaustive	12743.1	21671538
7	2	exhaustive	12806.5	21966816		7	2	exhaustive	5049.34	8074085		7	2	exhaustive	12743.2	21672241
7	3	exhaustive	12806.5	21966816		7	3	exhaustive	5049.34	8074085		7	3	exhaustive	12743.2	21672241
7	4	exhaustive	12806.5	21966816		7	4	exhaustive	5049.34	8074085		7	4	exhaustive	12743.2	21672241
7	5	exhaustive	12806.5	21966816		7	5	exhaustive	5049.34	8074085		7	5	exhaustive	12743.2	21672241
7	6	exhaustive	12806.5	21966816		7	6	exhaustive	5049.34	8074085		7	6	exhaustive	12743.2	21672241
7	7	exhaustive	12806.5	21966816		7	7	exhaustive	5049.34	8074085		7	7	exhaustive	12743.2	21672241
7	8	exhaustive	12806.5	21966816		7	8	exhaustive	5049.34	8074085		7	8	exhaustive	12743.2	21672241
7	9	exhaustive	12806.5	21966816		7	9	exhaustive	5049.34	8074085		7	9	exhaustive	12743.2	21672241
7	10	exhaustive	12806.5	21966816		7	10	exhaustive	5049.34	8074085		7	10	exhaustive	12743.2	21672241
8	1	exhaustive	12806.5	21966913		8	1	exhaustive	5049.34	8074121		8	1	exhaustive	12743.2	21672277
8	2	exhaustive	12806.7	21970488		8	2	exhaustive	5049.37	8074751		8	2	exhaustive	12743.2	21672907
8	3	exhaustive	12806.7	21970488		8	3	exhaustive	5049.37	8074751		8	3	exhaustive	12743.2	21672907
8	4	exhaustive	12806.7	21970488		8	4	exhaustive	5049.37	8074751		8	4	exhaustive	12743.2	21672907
8	5	exhaustive	12806.7	21970488		8	5	exhaustive	5049.37	8074751		8	5	exhaustive	12743.2	21672907
8	6	exhaustive	12806.7	21970488		8	6	exhaustive	5049.37	8074751		8	6	exhaustive	12743.2	21672907
8	7	exhaustive	12806.7	21970488		8	7	exhaustive	5049.37	8074751		8	7	exhaustive	12743.2	21672907
8	8	exhaustive	12806.7	21970488		8	8	exhaustive	5049.37	8074751		8	8	exhaustive	12743.2	21672907
8	9	exhaustive	12806.7	21970488		8	9	exhaustive	5049.37	8074751		8	9	exhaustive	12743.2	21672907
8	10	exhaustive	12806.7	21970488		8	10	exhaustive	5049.37	8074751		8	10	exhaustive	12743.2	21672907
9	1	exhaustive	12806.7	21970584		9	1	exhaustive	5049.38	8074786		9	1	exhaustive	12743.2	21672942
9	2	exhaustive	12806.9	21974109		9	2	exhaustive	5049.41	8075381		9	2	exhaustive	12743.2	21673537
9	3	exhaustive	12806.9	21974109		9	3	exhaustive	5049.41	8075381		9	3	exhaustive	12743.2	21673537
9	4	exhaustive	12806.9	21974109		9	4	exhaustive	5049.41	8075381		9	4	exhaustive	12743.2	21673537
9	5	exhaustive	12806.9	21974109		9	5	exhaustive	5049.41	8075381		9	5	exhaustive	12743.2	21673537
9	6	exhaustive	12806.9	21974109		9	6	exhaustive	5049.41	8075381		9	6	exhaustive	12743.2	21673537
9	7	exhaustive	12806.9	21974109		9	7	exhaustive	5049.41	8075381		9	7	exhaustive	12743.2	21673537
9	8	exhaustive	12806.9	21974109		9	8	exhaustive	5049.41	8075381		9	8	exhaustive	12743.2	21673537
9	9	exhaustive	12806.9	21974109		9	9	exhaustive	5049.41	8075381		9	9	exhaustive	12743.2	21673537
9	10	exhaustive	12806.9	21974109		9	10	exhaustive	5049.41	8075381		9	10	exhaustive	12743.2	21673537
10	1	exhaustive	12806.9	21974204		10	1	exhaustive	5049.41	8075415		10	1	exhaustive	12743.2	21673571
10	2	exhaustive	12807.1	21977679		10	2	exhaustive	5049.44	8075976		10	2	exhaustive	12743.3	21674132
10	3	exhaustive	12807.1	21977679		10	3	exhaustive	5049.44	8075976		10	3	exhaustive	12743.3	21674132
10	4	exhaustive	12807.1	21977679		10	4	exhaustive	5049.44	8075976		10	4	exhaustive	12743.3	21674132
10	5	exhaustive	12807.1	21977679		10	5	exhaustive	5049.44	8075976		10	5	exhaustive	12743.3	21674132
10	6	exhaustive	12807.1	21977679		10	6	exhaustive	5049.44	8075976		10	6	exhaustive	12743.3	21674132
10	7	exhaustive	12807.1	21977679		10	7	exhaustive	5049.44	8075976		10	7	exhaustive	12743.3	21674132
10	8	exhaustive	12807.1	21977679		10	8	exhaustive	5049.44	8075976		10	8	exhaustive	12743.3	21674132
10	9	exhaustive	12807.1	21977679		10	9	exhaustive	5049.44	8075976		10	9	exhaustive	12743.3	21674132
10	10	exhaustive	12807.1	21977679		10	10	exhaustive	5049.44	8075976		10	10	exhaustive	12743.3	21674132

## Sheet: dot_f1_sem1r
DOT, F1, sem1R, FS_atLeastOne						DOT, F1, sem1R, FS_onlySig						DOT, F1, sem1R, FS_sigAtLeastOne
rule number	rule length	algorithm	total time [s]	total number of rules		rule number	rule length	algorithm	total time [s]	total number of rules		rule number	rule length	algorithm	total time [s]	total number of rules
1	1	sem1r	13.8136	22609		1	1	sem1r	5.48642	8488		1	1	sem1r	13.7593	22549
1	2	sem1r	18.0781	22635		1	2	sem1r	9.06351	8514		1	2	sem1r	17.1984	22575
1	3	sem1r	19.2176	22647		1	3	sem1r	10.029	8526		1	3	sem1r	18.1291	22587
1	4	sem1r	19.7009	22648		1	4	sem1r	10.4144	8527		1	4	sem1r	18.5133	22588
1	5	sem1r	19.737	22648		1	5	sem1r	10.4412	8527		1	5	sem1r	18.5407	22588
1	6	sem1r	19.737	22648		1	6	sem1r	10.4412	8527		1	6	sem1r	18.5407	22588
1	7	sem1r	19.737	22648		1	7	sem1r	10.4412	8527		1	7	sem1r	18.5407	22588
1	8	sem1r	19.737	22648		1	8	sem1r	10.4412	8527		1	8	sem1r	18.5407	22588
1	9	sem1r	19.737	22648		1	9	sem1r	10.4412	8527		1	9	sem1r	18.5407	22588
1	10	sem1r	19.737	22648		1	10	sem1r	10.4412	8527		1	10	sem1r	18.5407	22588
2	1	sem1r	20.001	24534		2	1	sem1r	10.5289	9119		2	1	sem1r	18.7917	24380
2	2	sem1r	20.7462	24534		2	2	sem1r	10.9136	9119		2	2	sem1r	19.1995	24380
2	3	sem1r	20.7462	24534		2	3	sem1r	10.9136	9119		2	3	sem1r	19.1995	24380
2	4	sem1r	20.7462	24534		2	4	sem1r	10.9136	9119		2	4	sem1r	19.1995	24380
2	5	sem1r	20.7462	24534		2	5	sem1r	10.9136	9119		2	5	sem1r	19.1995	24380
2	6	sem1r	20.7462	24534		2	6	sem1r	10.9136	9119		2	6	sem1r	19.1995	24380
2	7	sem1r	20.7462	24534		2	7	sem1r	10.9136	9119		2	7	sem1r	19.1995	24380
2	8	sem1r	20.7462	24534		2	8	sem1r	10.9136	9119		2	8	sem1r	19.1995	24380
2	9	sem1r	20.7462	24534		2	9	sem1r	10.9136	9119		2	9	sem1r	19.1995	24380
2	10	sem1r	20.7462	24534		2	10	sem1r	10.9136	9119		2	10	sem1r	19.1995	24380
3	1	sem1r	20.8668	25667		3	1	sem1r	10.9536	9474		3	1	sem1r	19.3061	25393
3	2	sem1r	21.3219	25667		3	2	sem1r	11.1891	9474		3	2	sem1r	19.5458	25393
3	3	sem1r	21.3219	25667		3	3	sem1r	11.1891	9474		3	3	sem1r	19.5458	25393
3	4	sem1r	21.3219	25667		3	4	sem1r	11.1891	9474		3	4	sem1r	19.5458	25393
3	5	sem1r	21.3219	25667		3	5	sem1r	11.1891	9474		3	5	sem1r	19.5458	25393
3	6	sem1r	21.3219	25667		3	6	sem1r	11.1891	9474		3	6	sem1r	19.5458	25393
3	7	sem1r	21.3219	25667		3	7	sem1r	11.1891	9474		3	7	sem1r	19.5458	25393
3	8	sem1r	21.3219	25667		3	8	sem1r	11.1891	9474		3	8	sem1r	19.5458	25393
3	9	sem1r	21.3219	25667		3	9	sem1r	11.1891	9474		3	9	sem1r	19.5458	25393
3	10	sem1r	21.3219	25667		3	10	sem1r	11.1891	9474		3	10	sem1r	19.5458	25393
4	1	sem1r	21.3413	25875		4	1	sem1r	11.198	9564		4	1	sem1r	19.5593	25540
4	2	sem1r	21.5752	25875		4	2	sem1r	11.3076	9564		4	2	sem1r	19.6931	25540
4	3	sem1r	21.5752	25875		4	3	sem1r	11.3076	9564		4	3	sem1r	19.6931	25540
4	4	sem1r	21.5752	25875		4	4	sem1r	11.3076	9564		4	4	sem1r	19.6931	25540
4	5	sem1r	21.5752	25875		4	5	sem1r	11.3076	9564		4	5	sem1r	19.6931	25540
4	6	sem1r	21.5752	25875		4	6	sem1r	11.3076	9564		4	6	sem1r	19.6931	25540
4	7	sem1r	21.5752	25875		4	7	sem1r	11.3076	9564		4	7	sem1r	19.6931	25540
4	8	sem1r	21.5752	25875		4	8	sem1r	11.3076	9564		4	8	sem1r	19.6931	25540
4	9	sem1r	21.5752	25875		4	9	sem1r	11.3076	9564		4	9	sem1r	19.6931	25540
4	10	sem1r	21.5752	25875		4	10	sem1r	11.3076	9564		4	10	sem1r	19.6931	25540
5	1	sem1r	21.5839	25975		5	1	sem1r	11.3109	9601		5	1	sem1r	19.6963	25577
5	2	sem1r	21.7215	25975		5	2	sem1r	11.3288	9601		5	2	sem1r	19.7141	25577
5	3	sem1r	21.7215	25975		5	3	sem1r	11.3288	9601		5	3	sem1r	19.7141	25577
5	4	sem1r	21.7215	25975		5	4	sem1r	11.3288	9601		5	4	sem1r	19.7141	25577
5	5	sem1r	21.7215	25975		5	5	sem1r	11.3288	9601		5	5	sem1r	19.7141	25577
5	6	sem1r	21.7215	25975		5	6	sem1r	11.3288	9601		5	6	sem1r	19.7141	25577
5	7	sem1r	21.7215	25975		5	7	sem1r	11.3288	9601		5	7	sem1r	19.7141	25577
5	8	sem1r	21.7215	25975		5	8	sem1r	11.3288	9601		5	8	sem1r	19.7141	25577
5	9	sem1r	21.7215	25975		5	9	sem1r	11.3288	9601		5	9	sem1r	19.7141	25577
5	10	sem1r	21.7215	25975		5	10	sem1r	11.3288	9601		5	10	sem1r	19.7141	25577
6	1	sem1r	21.7301	26074		6	1	sem1r	11.332	9637		6	1	sem1r	19.7172	25613
6	2	sem1r	21.8615	26074		6	2	sem1r	11.3491	9637		6	2	sem1r	19.734	25613
6	3	sem1r	21.8615	26074		6	3	sem1r	11.3491	9637		6	3	sem1r	19.734	25613
6	4	sem1r	21.8615	26074		6	4	sem1r	11.3491	9637		6	4	sem1r	19.734	25613
6	5	sem1r	21.8615	26074		6	5	sem1r	11.3491	9637		6	5	sem1r	19.734	25613
6	6	sem1r	21.8615	26074		6	6	sem1r	11.3491	9637		6	6	sem1r	19.734	25613
6	7	sem1r	21.8615	26074		6	7	sem1r	11.3491	9637		6	7	sem1r	19.734	25613
6	8	sem1r	21.8615	26074		6	8	sem1r	11.3491	9637		6	8	sem1r	19.734	25613
6	9	sem1r	21.8615	26074		6	9	sem1r	11.3491	9637		6	9	sem1r	19.734	25613
6	10	sem1r	21.8615	26074		6	10	sem1r	11.3491	9637		6	10	sem1r	19.734	25613
7	1	sem1r	21.8699	26172		7	1	sem1r	11.3524	9675		7	1	sem1r	19.7373	25651
7	2	sem1r	21.999	26172		7	2	sem1r	11.3713	9675		7	2	sem1r	19.7566	25651
7	3	sem1r	21.999	26172		7	3	sem1r	11.3713	9675		7	3	sem1r	19.7566	25651
7	4	sem1r	21.999	26172		7	4	sem1r	11.3713	9675		7	4	sem1r	19.7566	25651
7	5	sem1r	21.999	26172		7	5	sem1r	11.3713	9675		7	5	sem1r	19.7566	25651
7	6	sem1r	21.999	26172		7	6	sem1r	11.3713	9675		7	6	sem1r	19.7566	25651
7	7	sem1r	21.999	26172		7	7	sem1r	11.3713	9675		7	7	sem1r	19.7566	25651
7	8	sem1r	21.999	26172		7	8	sem1r	11.3713	9675		7	8	sem1r	19.7566	25651
7	9	sem1r	21.999	26172		7	9	sem1r	11.3713	9675		7	9	sem1r	19.7566	25651
7	10	sem1r	21.999	26172		7	10	sem1r	11.3713	9675		7	10	sem1r	19.7566	25651
8	1	sem1r	22.0072	26269		8	1	sem1r	11.3744	9711		8	1	sem1r	19.7597	25687
8	2	sem1r	22.1299	26269		8	2	sem1r	11.391	9711		8	2	sem1r	19.7765	25687
8	3	sem1r	22.1299	26269		8	3	sem1r	11.391	9711		8	3	sem1r	19.7765	25687
8	4	sem1r	22.1299	26269		8	4	sem1r	11.391	9711		8	4	sem1r	19.7765	25687
8	5	sem1r	22.1299	26269		8	5	sem1r	11.391	9711		8	5	sem1r	19.7765	25687
8	6	sem1r	22.1299	26269		8	6	sem1r	11.391	9711		8	6	sem1r	19.7765	25687
8	7	sem1r	22.1299	26269		8	7	sem1r	11.391	9711		8	7	sem1r	19.7765	25687
8	8	sem1r	22.1299	26269		8	8	sem1r	11.391	9711		8	8	sem1r	19.7765	25687
8	9	sem1r	22.1299	26269		8	9	sem1r	11.391	9711		8	9	sem1r	19.7765	25687
8	10	sem1r	22.1299	26269		8	10	sem1r	11.391	9711		8	10	sem1r	19.7765	25687
9	1	sem1r	22.138	26365		9	1	sem1r	11.3939	9746		9	1	sem1r	19.7794	25722
9	2	sem1r	22.2579	26365		9	2	sem1r	11.4096	9746		9	2	sem1r	19.795	25722
9	3	sem1r	22.2579	26365		9	3	sem1r	11.4096	9746		9	3	sem1r	19.795	25722
9	4	sem1r	22.2579	26365		9	4	sem1r	11.4096	9746		9	4	sem1r	19.795	25722
9	5	sem1r	22.2579	26365		9	5	sem1r	11.4096	9746		9	5	sem1r	19.795	25722
9	6	sem1r	22.2579	26365		9	6	sem1r	11.4096	9746		9	6	sem1r	19.795	25722
9	7	sem1r	22.2579	26365		9	7	sem1r	11.4096	9746		9	7	sem1r	19.795	25722
9	8	sem1r	22.2579	26365		9	8	sem1r	11.4096	9746		9	8	sem1r	19.795	25722
9	9	sem1r	22.2579	26365		9	9	sem1r	11.4096	9746		9	9	sem1r	19.795	25722
9	10	sem1r	22.2579	26365		9	10	sem1r	11.4096	9746		9	10	sem1r	19.795	25722
10	1	sem1r	22.2658	26460		10	1	sem1r	11.4125	9780		10	1	sem1r	19.7979	25756
10	2	sem1r	22.3811	26460		10	2	sem1r	11.427	9780		10	2	sem1r	19.8125	25756
10	3	sem1r	22.3811	26460		10	3	sem1r	11.427	9780		10	3	sem1r	19.8125	25756
10	4	sem1r	22.3811	26460		10	4	sem1r	11.427	9780		10	4	sem1r	19.8125	25756
10	5	sem1r	22.3811	26460		10	5	sem1r	11.427	9780		10	5	sem1r	19.8125	25756
10	6	sem1r	22.3811	26460		10	6	sem1r	11.427	9780		10	6	sem1r	19.8125	25756
10	7	sem1r	22.3811	26460		10	7	sem1r	11.427	9780		10	7	sem1r	19.8125	25756
10	8	sem1r	22.3811	26460		10	8	sem1r	11.427	9780		10	8	sem1r	19.8125	25756
10	9	sem1r	22.3811	26460		10	9	sem1r	11.427	9780		10	9	sem1r	19.8125	25756
10	10	sem1r	22.3811	26460		10	10	sem1r	11.427	9780		10	10	sem1r	19.8125	25756

## Sheet: dot_auc_exhaustive
DOT, AUC, exhaustive, FS_atLeastOne						DOT, AUC, exhaustive, FS_onlySig						DOT, AUC, exhaustive, FS_sigAtLeastOne
rule number	rule length	algorithm	total time [s]	total number of rules		rule number	rule length	algorithm	total time [s]	total number of rules		rule number	rule length	algorithm	total time [s]	total number of rules
1	1	exhaustive	13.9864	22609		1	1	exhaustive	5.22366	8488		1	1	exhaustive	13.9035	22549
1	2	exhaustive	796.361	1151784		1	2	exhaustive	296.03	431613		1	2	exhaustive	795.879	1148724
1	3	exhaustive	2422.67	3411609		1	3	exhaustive	902.67	1279338		1	3	exhaustive	2422.78	3402549
1	4	exhaustive	4121.52	5671714		1	4	exhaustive	1537.71	2127343		1	4	exhaustive	4122.18	5656654
1	5	exhaustive	5890.47	7931822		1	5	exhaustive	2200.04	2975351		1	5	exhaustive	5892.49	7910762
1	6	exhaustive	7731.4	10191885		1	6	exhaustive	2889.21	3823314		1	6	exhaustive	7731.94	10164825
1	7	exhaustive	9644.83	12451899		1	7	exhaustive	3605.29	4671228		1	7	exhaustive	9644.6	12418839
1	8	exhaustive	11629.6	14711820		1	8	exhaustive	4349.32	5519048		1	8	exhaustive	11629.8	14672760
1	9	exhaustive	13685.5	16971652		1	9	exhaustive	5119.53	6366780		1	9	exhaustive	13686	16926592
1	10	exhaustive	15812.6	19231396		1	10	exhaustive	5916.78	7214424		1	10	exhaustive	15813.6	19180336
2	1	exhaustive	15816.5	19241901		2	1	exhaustive	5918.38	7218764		2	1	exhaustive	15817.5	19190796
2	2	exhaustive	16032	19765876		2	2	exhaustive	6006.57	7434489		2	2	exhaustive	16032.6	19712521
2	3	exhaustive	16480.1	20815340		2	3	exhaustive	6190.74	7867479		2	3	exhaustive	16479.8	20757485
2	4	exhaustive	16948.4	21865100		2	4	exhaustive	6383.32	8300699		2	4	exhaustive	16947	21802745
2	5	exhaustive	17436	22914865		2	5	exhaustive	6584.07	8733958		2	5	exhaustive	17433.7	22848010
2	6	exhaustive	17942.7	23964557		2	6	exhaustive	6792.9	9167131		2	6	exhaustive	17939.5	23893200
2	7	exhaustive	18469.2	25014152		2	7	exhaustive	7009.86	9600212		2	7	exhaustive	18465.3	24938295
2	8	exhaustive	19015.8	26063676		2	8	exhaustive	7234.79	10033231		2	8	exhaustive	19011.2	25983319
2	9	exhaustive	19581.8	27113112		2	9	exhaustive	7467.69	10466160		2	9	exhaustive	19576	27028255
2	10	exhaustive	20167.1	28162470		2	10	exhaustive	7708.49	10899015		2	10	exhaustive	20160.5	28073113
3	1	exhaustive	20167.9	28165707		3	1	exhaustive	7708.88	10900605		3	1	exhaustive	20161.3	28076305
3	2	exhaustive	20211.7	28326282		3	2	exhaustive	7730.17	10978830		3	2	exhaustive	20204.6	28234630
3	3	exhaustive	20303.5	28649155		3	3	exhaustive	7775.01	11137003		3	3	exhaustive	20295.2	28553003
3	4	exhaustive	20399.5	28972184		3	4	exhaustive	7821.95	11295358		3	4	exhaustive	20390	28871544
3	5	exhaustive	20499.4	29295176		3	5	exhaustive	7870.83	11453640		3	5	exhaustive	20488.6	29190029
3	6	exhaustive	20603.6	29618055		3	6	exhaustive	7921.7	11611817		3	6	exhaustive	20591.5	29508403
3	7	exhaustive	20711.9	29940885		3	7	exhaustive	7974.56	11769934		3	7	exhaustive	20698.4	29826710
3	8	exhaustive	20824	30263675		3	8	exhaustive	8029.32	11928023		3	8	exhaustive	20809	30144980
3	9	exhaustive	20940.1	30586371		3	9	exhaustive	8085.97	12086026		3	9	exhaustive	20923.7	30463168
3	10	exhaustive	21060.2	30908957		3	10	exhaustive	8144.68	12243904		3	10	exhaustive	21042.3	30781248
4	1	exhaustive	21060.9	30911974		4	1	exhaustive	8145.03	12245428		4	1	exhaustive	21043	30784219
4	2	exhaustive	21099	31061549		4	2	exhaustive	8164.06	12320353		4	2	exhaustive	21080.5	30931494
4	3	exhaustive	21178.8	31362410		4	3	exhaustive	8204.09	12471914		4	3	exhaustive	21159.1	31227755
4	4	exhaustive	21262.1	31663485		4	4	exhaustive	8246.03	12623703		4	4	exhaustive	21241.3	31524212
4	5	exhaustive	21348.9	31964505		4	5	exhaustive	8289.72	12775423		4	5	exhaustive	21326.9	31820632
4	6	exhaustive	21439.3	32265466		4	6	exhaustive	8335.2	12927083		4	6	exhaustive	21415.9	32116993
4	7	exhaustive	21533.2	32566341		4	7	exhaustive	8382.44	13078657		4	7	exhaustive	21508.4	32413257
4	8	exhaustive	21630.6	32867136		4	8	exhaustive	8431.38	13230168		4	8	exhaustive	21604.5	32709472
4	9	exhaustive	21731.2	33167831		4	9	exhaustive	8481.93	13381572		4	9	exhaustive	21703.8	33005570
4	10	exhaustive	21835.3	33468416		4	10	exhaustive	8534.37	13532857		4	10	exhaustive	21806.7	33301558
5	1	exhaustive	21835.5	33469293		5	1	exhaustive	8534.46	13533330		5	1	exhaustive	21806.9	33302384
5	2	exhaustive	21844.2	33511868		5	2	exhaustive	8539.26	13556548		5	2	exhaustive	21815.3	33343184
5	3	exhaustive	21862.8	33598628		5	3	exhaustive	8549.22	13603010		5	3	exhaustive	21832.8	33424844
5	4	exhaustive	21882.2	33685627		5	4	exhaustive	8559.64	13649546		5	4	exhaustive	21851.2	33506729
5	5	exhaustive	21902.4	33772643		5	5	exhaustive	8570.52	13696185		5	5	exhaustive	21870.3	33588676
5	6	exhaustive	21923.5	33859640		5	6	exhaustive	8581.84	13742775		5	6	exhaustive	21890.2	33670557
5	7	exhaustive	21945.4	33946560		5	7	exhaustive	8593.61	13789290		5	7	exhaustive	21910.9	33752351
5	8	exhaustive	21968.1	34033376		5	8	exhaustive	8605.8	13835720		5	8	exhaustive	21932.3	33834060
5	9	exhaustive	21991.5	34120105		5	9	exhaustive	8618.36	13882047		5	9	exhaustive	21954.5	33915678
5	10	exhaustive	22015.7	34206741		5	10	exhaustive	8631.32	13928256		5	10	exhaustive	21977.4	33997216
6	1	exhaustive	22015.9	34207595		6	1	exhaustive	8631.4	13928723		6	1	exhaustive	21977.5	33998019
6	2	exhaustive	22024.3	34249020		6	2	exhaustive	8635.88	13950798		6	2	exhaustive	21985.4	34036894
6	3	exhaustive	22042.1	34333478		6	3	exhaustive	8645.55	13996619		6	3	exhaustive	22002.2	34116252
6	4	exhaustive	22060.8	34418158		6	4	exhaustive	8655.68	14042585		6	4	exhaustive	22019.8	34195817
6	5	exhaustive	22080.2	34502889		6	5	exhaustive	8666.24	14088622		6	5	exhaustive	22038.1	34275440
6	6	exhaustive	22100.5	34587589		6	6	exhaustive	8677.23	14134605		6	6	exhaustive	22057.1	34355018
6	7	exhaustive	22121.5	34672158		6	7	exhaustive	8688.62	14180508		6	7	exhaustive	22076.9	34434508
6	8	exhaustive	22143.3	34756662		6	8	exhaustive	8700.43	14226335		6	8	exhaustive	22097.4	34513948
6	9	exhaustive	22165.8	34841079		6	9	exhaustive	8712.67	14272068		6	9	exhaustive	22118.5	34593278
6	10	exhaustive	22189	34925439		6	10	exhaustive	8725.31	14317716		6	10	exhaustive	22140.5	34672522
7	1	exhaustive	22189.2	34926273		7	1	exhaustive	8725.39	14318134		7	1	exhaustive	22140.6	34673305
7	2	exhaustive	22198.1	34970603		7	2	exhaustive	8729.34	14337759		7	2	exhaustive	22149	34714830
7	3	exhaustive	22215.4	35053029		7	3	exhaustive	8737.89	14378720		7	3	exhaustive	22165.2	34792166
7	4	exhaustive	22233.5	35135654		7	4	exhaustive	8746.85	14419758		7	4	exhaustive	22182.2	34869698
7	5	exhaustive	22252.3	35218134		7	5	exhaustive	8756.24	14460881		7	5	exhaustive	22199.8	34947075
7	6	exhaustive	22271.9	35300652		7	6	exhaustive	8765.95	14501801		7	6	exhaustive	22218.2	35024488
7	7	exhaustive	22292.3	35383136		7	7	exhaustive	8776.01	14542672		7	7	exhaustive	22237.4	35101863
7	8	exhaustive	22313.4	35465530		7	8	exhaustive	8786.48	14583439		7	8	exhaustive	22257.2	35179154
7	9	exhaustive	22335.1	35547855		7	9	exhaustive	8797.28	14624209		7	9	exhaustive	22277.7	35256383
7	10	exhaustive	22357.6	35630107		7	10	exhaustive	8808.47	14664894		7	10	exhaustive	22298.9	35333544
8	1	exhaustive	22357.8	35630913		8	1	exhaustive	8808.55	14665307		8	1	exhaustive	22299	35334300
8	2	exhaustive	22367.1	35677443		8	2	exhaustive	8812.42	14684682		8	2	exhaustive	22307.7	35377830
8	3	exhaustive	22383.6	35757206		8	3	exhaustive	8820.8	14725183		8	3	exhaustive	22323.2	35452634
8	4	exhaustive	22401	35837192		8	4	exhaustive	8829.63	14765842		8	4	exhaustive	22339.5	35527626
8	5	exhaustive	22419.1	35917099		8	5	exhaustive	8838.82	14806474		8	5	exhaustive	22356.5	35602533
8	6	exhaustive	22437.9	35996955		8	6	exhaustive	8848.37	14847043		8	6	exhaustive	22374.1	35677391
8	7	exhaustive	22457.4	36076712		8	7	exhaustive	8858.28	14887484		8	7	exhaustive	22392.4	35752147
8	8	exhaustive	22477.5	36156355		8	8	exhaustive	8868.51	14927802		8	8	exhaustive	22411.4	35826789
8	9	exhaustive	22498.4	36235886		8	9	exhaustive	8879.1	14968077		8	9	exhaustive	22430.9	35901322
8	10	exhaustive	22520	36315298		8	10	exhaustive	8890.06	15008285		8	10	exhaustive	22451.2	35975730
9	1	exhaustive	22520.1	36316075		9	1	exhaustive	8890.13	15008696		9	1	exhaustive	22451.3	35976456
9	2	exhaustive	22529	36362296		9	2	exhaustive	8893.91	15028331		9	2	exhaustive	22459.4	36018186
9	3	exhaustive	22544.5	36439094		9	3	exhaustive	8902	15068643		9	3	exhaustive	22473.8	36089881
9	4	exhaustive	22560.7	36516128		9	4	exhaustive	8910.48	15109108		9	4	exhaustive	22489	36161814
9	5	exhaustive	22577.5	36593052		9	5	exhaustive	8919.3	15149512		9	5	exhaustive	22504.7	36233638
9	6	exhaustive	22595	36669925		9	6	exhaustive	8928.48	15189831		9	6	exhaustive	22521.1	36305412
9	7	exhaustive	22613.2	36746721		9	7	exhaustive	8937.98	15230032		9	7	exhaustive	22538.2	36377111
9	8	exhaustive	22632.1	36823441		9	8	exhaustive	8947.83	15270188		9	8	exhaustive	22555.8	36448732
9	9	exhaustive	22651.6	36900084		9	9	exhaustive	8958.01	15310236		9	9	exhaustive	22574	36520269
9	10	exhaustive	22671.7	36976580		9	10	exhaustive	8968.54	15350191		9	10	exhaustive	22592.9	36591688
10	1	exhaustive	22671.9	36977320		10	1	exhaustive	8968.61	15350579		10	1	exhaustive	22593	36592376
10	2	exhaustive	22679.9	37019210		10	2	exhaustive	8972.15	15369041		10	2	exhaustive	22600.7	36632453
10	3	exhaustive	22694.5	37092354		10	3	exhaustive	8979.74	15407025		10	3	exhaustive	22614.3	36700393
10	4	exhaustive	22709.8	37165710		10	4	exhaustive	8987.68	15445139		10	4	exhaustive	22628.6	36768547
10	5	exhaustive	22725.8	37239075		10	5	exhaustive	8995.97	15483293		10	5	exhaustive	22643.4	36836724
10	6	exhaustive	22742.4	37312371		10	6	exhaustive	9004.6	15521351		10	6	exhaustive	22658.9	36904824
10	7	exhaustive	22759.7	37385577		10	7	exhaustive	9013.53	15559319		10	7	exhaustive	22674.9	36972820
10	8	exhaustive	22777.5	37458648		10	8	exhaustive	9022.79	15597173		10	8	exhaustive	22691.5	37040691
10	9	exhaustive	22795.9	37531606		10	9	exhaustive	9032.32	15634928		10	9	exhaustive	22708.7	37108449
10	10	exhaustive	22815	37604456		10	10	exhaustive	9042.2	15672577		10	10	exhaustive	22726.5	37176099

## Sheet: dot_auc_sem1r
DOT, AUC, sem1R, FS_atLeastOne						DOT, AUC, sem1R, FS_onlySig						DOT, AUC, sem1R, FS_sigAtLeastOne
rule number	rule length	algorithm	total time [s]	total number of rules		rule number	rule length	algorithm	total time [s]	total number of rules		rule number	rule length	algorithm	total time [s]	total number of rules
1	1	sem1r	17.0379	22609		1	1	sem1r	6.36663	8488		1	1	sem1r	16.9294	22549
1	2	sem1r	26.3291	23229		1	2	sem1r	14.587	9108		1	2	sem1r	25.1203	23169
1	3	sem1r	37.6431	24494		1	3	sem1r	24.7809	10373		1	3	sem1r	35.3157	24434
1	4	sem1r	47.2157	25406		1	4	sem1r	33.262	11285		1	4	sem1r	43.7728	25346
1	5	sem1r	55.6767	26000		1	5	sem1r	40.7021	11879		1	5	sem1r	51.0688	25940
1	6	sem1r	63.5735	26314		1	6	sem1r	47.645	12193		1	6	sem1r	57.7647	26254
1	7	sem1r	70.9772	26381		1	7	sem1r	54.1916	12260		1	7	sem1r	63.9472	26321
1	8	sem1r	75.7805	26381		1	8	sem1r	58.3015	12260		1	8	sem1r	67.9152	26321
1	9	sem1r	75.7805	26381		1	9	sem1r	58.3015	12260		1	9	sem1r	67.9152	26321
1	10	sem1r	75.7805	26381		1	10	sem1r	58.3015	12260		1	10	sem1r	67.9152	26321
2	1	sem1r	80.486	36886		2	1	sem1r	60.2491	16600		2	1	sem1r	72.641	36781
2	2	sem1r	84.2206	37001		2	2	sem1r	63.692	16694		2	2	sem1r	75.5516	36896
2	3	sem1r	88.0981	37132		2	3	sem1r	67.2484	16785		2	3	sem1r	78.5994	37027
2	4	sem1r	91.6691	37173		2	4	sem1r	70.3186	16813		2	4	sem1r	81.3229	37068
2	5	sem1r	93.0718	37174		2	5	sem1r	71.1796	16814		2	5	sem1r	82.3697	37069
2	6	sem1r	93.1061	37174		2	6	sem1r	71.2104	16814		2	6	sem1r	82.3951	37069
2	7	sem1r	93.1061	37174		2	7	sem1r	71.2104	16814		2	7	sem1r	82.3951	37069
2	8	sem1r	93.1061	37174		2	8	sem1r	71.2104	16814		2	8	sem1r	82.3951	37069
2	9	sem1r	93.1061	37174		2	9	sem1r	71.2104	16814		2	9	sem1r	82.3951	37069
2	10	sem1r	93.1061	37174		2	10	sem1r	71.2104	16814		2	10	sem1r	82.3951	37069
3	1	sem1r	94.0722	40411		3	1	sem1r	71.6797	18404		3	1	sem1r	83.3477	40261
3	2	sem1r	96.2855	40592		3	2	sem1r	73.6956	18524		3	2	sem1r	84.8937	40442
3	3	sem1r	98.7823	40899		3	3	sem1r	75.8554	18644		3	3	sem1r	86.7034	40749
3	4	sem1r	100.965	41048		3	4	sem1r	77.6549	18682		3	4	sem1r	88.1875	40898
3	5	sem1r	102.999	41096		3	5	sem1r	78.2844	18687		3	5	sem1r	89.507	40946
3	6	sem1r	103.926	41099		3	6	sem1r	78.3632	18687		3	6	sem1r	90.085	40949
3	7	sem1r	103.983	41099		3	7	sem1r	78.3632	18687		3	7	sem1r	90.1194	40949
3	8	sem1r	103.983	41099		3	8	sem1r	78.3632	18687		3	8	sem1r	90.1194	40949
3	9	sem1r	103.983	41099		3	9	sem1r	78.3632	18687		3	9	sem1r	90.1194	40949
3	10	sem1r	103.983	41099		3	10	sem1r	78.3632	18687		3	10	sem1r	90.1194	40949
4	1	sem1r	104.817	44116		4	1	sem1r	78.7892	20211		4	1	sem1r	90.9407	43920
4	2	sem1r	107.168	44578		4	2	sem1r	80.652	20636		4	2	sem1r	92.6745	44382
4	3	sem1r	109.778	45296		4	3	sem1r	82.7384	21301		4	3	sem1r	94.6494	45100
4	4	sem1r	112.112	45801		4	4	sem1r	84.5106	21769		4	4	sem1r	96.3321	45605
4	5	sem1r	114.343	46165		4	5	sem1r	86.1507	22105		4	5	sem1r	97.8966	45969
4	6	sem1r	116.36	46275		4	6	sem1r	87.5696	22204		4	6	sem1r	99.2323	46079
4	7	sem1r	118.252	46292		4	7	sem1r	88.814	22221		4	7	sem1r	100.428	46096
4	8	sem1r	118.556	46292		4	8	sem1r	88.997	22221		4	8	sem1r	100.611	46096
4	9	sem1r	118.556	46292		4	9	sem1r	88.997	22221		4	9	sem1r	100.611	46096
4	10	sem1r	118.556	46292		4	10	sem1r	88.997	22221		4	10	sem1r	100.611	46096
5	1	sem1r	118.753	47169		5	1	sem1r	89.103	22694		5	1	sem1r	100.795	46922
5	2	sem1r	120.192	47186		5	2	sem1r	90.109	22707		5	2	sem1r	101.676	46939
5	3	sem1r	120.454	47194		5	3	sem1r	90.2501	22711		5	3	sem1r	101.842	46947
5	4	sem1r	120.58	47194		5	4	sem1r	90.2944	22711		5	4	sem1r	101.921	46947
5	5	sem1r	120.58	47194		5	5	sem1r	90.2944	22711		5	5	sem1r	101.921	46947
5	6	sem1r	120.58	47194		5	6	sem1r	90.2944	22711		5	6	sem1r	101.921	46947
5	7	sem1r	120.58	47194		5	7	sem1r	90.2944	22711		5	7	sem1r	101.921	46947
5	8	sem1r	120.58	47194		5	8	sem1r	90.2944	22711		5	8	sem1r	101.921	46947
5	9	sem1r	120.58	47194		5	9	sem1r	90.2944	22711		5	9	sem1r	101.921	46947
5	10	sem1r	120.58	47194		5	10	sem1r	90.2944	22711		5	10	sem1r	101.921	46947
6	1	sem1r	120.767	48048		6	1	sem1r	90.3989	23178		6	1	sem1r	102.098	47750
6	2	sem1r	122.283	48296		6	2	sem1r	91.5164	23402		6	2	sem1r	103.074	47998
6	3	sem1r	123.814	48411		6	3	sem1r	92.7483	23478		6	3	sem1r	104.052	48113
6	4	sem1r	125.361	48484		6	4	sem1r	93.6099	23497		6	4	sem1r	105.026	48186
6	5	sem1r	126.489	48509		6	5	sem1r	93.8112	23500		6	5	sem1r	105.726	48211
6	6	sem1r	126.871	48509		6	6	sem1r	93.8402	23500		6	6	sem1r	105.959	48211
6	7	sem1r	126.871	48509		6	7	sem1r	93.8402	23500		6	7	sem1r	105.959	48211
6	8	sem1r	126.871	48509		6	8	sem1r	93.8402	23500		6	8	sem1r	105.959	48211
6	9	sem1r	126.871	48509		6	9	sem1r	93.8402	23500		6	9	sem1r	105.959	48211
6	10	sem1r	126.871	48509		6	10	sem1r	93.8402	23500		6	10	sem1r	105.959	48211
7	1	sem1r	127.054	49343		7	1	sem1r	93.9332	23918		7	1	sem1r	106.13	48994
7	2	sem1r	128.401	49422		7	2	sem1r	94.7848	23968		7	2	sem1r	106.934	49073
7	3	sem1r	129.86	49735		7	3	sem1r	95.4283	24129		7	3	sem1r	107.955	49386
7	4	sem1r	131.766	50016		7	4	sem1r	96.7282	24345		7	4	sem1r	109.293	49667
7	5	sem1r	133.577	50118		7	5	sem1r	97.9312	24424		7	5	sem1r	110.523	49769
7	6	sem1r	135.301	50142		7	6	sem1r	98.8446	24432		7	6	sem1r	111.651	49793
7	7	sem1r	135.681	50142		7	7	sem1r	98.9255	24432		7	7	sem1r	111.885	49793
7	8	sem1r	135.681	50142		7	8	sem1r	98.9255	24432		7	8	sem1r	111.885	49793
7	9	sem1r	135.681	50142		7	9	sem1r	98.9255	24432		7	9	sem1r	111.885	49793
7	10	sem1r	135.681	50142		7	10	sem1r	98.9255	24432		7	10	sem1r	111.885	49793
8	1	sem1r	135.856	50948		8	1	sem1r	99.0166	24845		8	1	sem1r	112.049	50549
8	2	sem1r	137.162	50962		8	2	sem1r	99.7912	24856		8	2	sem1r	112.85	50563
8	3	sem1r	137.366	50971		8	3	sem1r	99.8925	24861		8	3	sem1r	112.982	50572
8	4	sem1r	137.491	50973		8	4	sem1r	99.9345	24861		8	4	sem1r	113.062	50574
8	5	sem1r	137.519	50973		8	5	sem1r	99.9345	24861		8	5	sem1r	113.078	50574
8	6	sem1r	137.519	50973		8	6	sem1r	99.9345	24861		8	6	sem1r	113.078	50574
8	7	sem1r	137.519	50973		8	7	sem1r	99.9345	24861		8	7	sem1r	113.078	50574
8	8	sem1r	137.519	50973		8	8	sem1r	99.9345	24861		8	8	sem1r	113.078	50574
8	9	sem1r	137.519	50973		8	9	sem1r	99.9345	24861		8	9	sem1r	113.078	50574
8	10	sem1r	137.519	50973		8	10	sem1r	99.9345	24861		8	10	sem1r	113.078	50574
9	1	sem1r	137.68	51750		9	1	sem1r	100.022	25272		9	1	sem1r	113.23	51300
9	2	sem1r	138.95	51775		9	2	sem1r	100.766	25300		9	2	sem1r	113.986	51325
9	3	sem1r	139.291	51794		9	3	sem1r	101.003	25312		9	3	sem1r	114.193	51344
9	4	sem1r	139.554	51798		9	4	sem1r	101.109	25312		9	4	sem1r	114.352	51348
9	5	sem1r	139.609	51798		9	5	sem1r	101.109	25312		9	5	sem1r	114.385	51348
9	6	sem1r	139.609	51798		9	6	sem1r	101.109	25312		9	6	sem1r	114.385	51348
9	7	sem1r	139.609	51798		9	7	sem1r	101.109	25312		9	7	sem1r	114.385	51348
9	8	sem1r	139.609	51798		9	8	sem1r	101.109	25312		9	8	sem1r	114.385	51348
9	9	sem1r	139.609	51798		9	9	sem1r	101.109	25312		9	9	sem1r	114.385	51348
9	10	sem1r	139.609	51798		9	10	sem1r	101.109	25312		9	10	sem1r	114.385	51348
10	1	sem1r	139.764	52538		10	1	sem1r	101.191	25700		10	1	sem1r	114.528	52036
10	2	sem1r	141.124	52624		10	2	sem1r	101.998	25797		10	2	sem1r	115.358	52122
10	3	sem1r	142.121	52638		10	3	sem1r	102.609	25816		10	3	sem1r	115.892	52136
10	4	sem1r	142.302	52638		10	4	sem1r	102.752	25817		10	4	sem1r	115.994	52136
10	5	sem1r	142.302	52638		10	5	sem1r	102.76	25817		10	5	sem1r	115.994	52136
10	6	sem1r	142.302	52638		10	6	sem1r	102.76	25817		10	6	sem1r	115.994	52136
10	7	sem1r	142.302	52638		10	7	sem1r	102.76	25817		10	7	sem1r	115.994	52136
10	8	sem1r	142.302	52638		10	8	sem1r	102.76	25817		10	8	sem1r	115.994	52136
10	9	sem1r	142.302	52638		10	9	sem1r	102.76	25817		10	9	sem1r	115.994	52136
10	10	sem1r	142.302	52638		10	10	sem1r	102.76	25817		10	10	sem1r	115.994	52136

[truncated: 8 more sheets: dot_acc_exhaustive, dot_acc_sem1r, disc_auc_exhaustive, disc_auc_sem1r, disc_acc_sem1r, disc_f1_sem1r, disc_acc_exhaustive, disc_f1_exhaustive]
